# Supplementary material for: 4-[4-(Diethyl­amino)­phen­yl]-N-methyl-3-nitro-4H-chromen-2-amine
Source: Acta Crystallogr Sect E Struct Rep Online. 2011 May 14;67(Pt 6):o1395–6. doi: 10.1107/S1600536811017338 (PMC3120544; doi:10.1107/S1600536811017338)
Supplement: Supplementary file 1 [file e-67-o1395-sup1.cif]

##############################################################################
#                                                                            #
# This CIF contains the data in a paper accepted for publication in          #
# Acta Crystallographica Section E. It conforms to the requirements of       #
# Notes for Authors for Acta Crystallographica Section E, and has been       #
# peer reviewed under the auspices of the IUCr Commission on Journals.       #
#                                                                            #
# Full details of the Crystallographic Information File format               #
# are given in the paper "The Crystallographic Information File (CIF):       #
# a New Standard Archive File for Crystallography" by S. R. Hall, F. H.      #
# Allen and I. D. Brown [Acta Cryst. (1991), A47, 655-685].                  #
#                                                                            #
# The current version of the core CIF dictionary is obtainable from          #
# ftp://ftp.iucr.org/pub/cif_core.dic.                                       #
#                                                                            #
# Software is freely available for graphical display of the structure(s)     #
# in this CIF. For information consult the CIF software page                 #
# http://www.iucr.org/resources/cif/software.                                #
#                                                                            #
# This file may be used for bona fide research purposes within the           #
# scientific community so long as proper attribution is given to the journal # 
# article from which it was obtained.                                        #
#                                                                            #
##############################################################################
data_I
_audit_creation_method     SHELXL-97
_chemical_name_systematic
;
4-[4-(Diethylamino)phenyl]-<i>N</i>-methyl-3-nitro-4<i>H</i>-chromen-2-amine
;
_chemical_name_common     ?
_chemical_formula_moiety     'C20 H23 N3 O3'
_chemical_formula_sum     'C20 H23 N3 O3'
_chemical_formula_iupac     'C20 H23 N3 O3'
_chemical_formula_weight     353.41
_chemical_melting_point     ?
_symmetry_cell_setting     triclinic
_symmetry_space_group_name_H-M     'P -1'
_symmetry_space_group_name_Hall     '-P 1'
loop_
    _symmetry_equiv_pos_as_xyz
    'x, y, z'
    '-x, -y, -z'
_cell_length_a     8.9199(11)
_cell_length_b     10.4333(12)
_cell_length_c     11.6697(8)
_cell_angle_alpha     65.100(9)
_cell_angle_beta     82.388(8)
_cell_angle_gamma     69.513(11)
_cell_volume     922.63(19)
_cell_formula_units_Z     2
_cell_measurement_reflns_used     8151
_cell_measurement_theta_min     2.7316
_cell_measurement_theta_max     29.3005
_cell_measurement_temperature     293(2)
_exptl_crystal_description     'Block'
_exptl_crystal_colour     'Yellow'
_exptl_crystal_size_max     0.45
_exptl_crystal_size_mid     0.35
_exptl_crystal_size_min     0.35
_exptl_crystal_density_diffrn     1.272
_exptl_crystal_density_meas     ?
_exptl_crystal_density_method     'not measured'
_exptl_crystal_F_000     376
_exptl_absorpt_coefficient_mu     0.087
_exptl_absorpt_correction_type     multi-scan
_exptl_absorpt_process_details
                               '(<i>CrysAlis PRO</i>; Oxford Diffraction, 2009)'
_exptl_absorpt_correction_T_min     0.92302
_exptl_absorpt_correction_T_max     1.00000
_exptl_special_details
;
;
_diffrn_ambient_temperature     293(2)
_diffrn_radiation_type     MoK\a
_diffrn_radiation_wavelength     0.71073
_diffrn_radiation_source     'fine-focus sealed tube'
_diffrn_radiation_monochromator     graphite
_diffrn_measurement_device_type     'Oxford Diffraction Xcalibur Eos'
_diffrn_measurement_method     \w
_diffrn_detector_area_resol_mean     15.9821
_diffrn_reflns_number     17119
_diffrn_reflns_av_R_equivalents     0.0357
_diffrn_reflns_av_sigmaI/netI     0.0200
_diffrn_reflns_theta_min     2.74
_diffrn_reflns_theta_max     25.00
_diffrn_reflns_theta_full     25.00
_diffrn_measured_fraction_theta_max     0.999
_diffrn_measured_fraction_theta_full     0.999
_diffrn_reflns_limit_h_min     -10
_diffrn_reflns_limit_h_max     10
_diffrn_reflns_limit_k_min     -12
_diffrn_reflns_limit_k_max     12
_diffrn_reflns_limit_l_min     -13
_diffrn_reflns_limit_l_max     13
_diffrn_standards_number     ?
_diffrn_standards_interval_count     ?
_diffrn_standards_interval_time     ?
_diffrn_standards_decay_%     ?
_refine_special_details
;
Refinement of <i>F</i>^2^ against ALL reflections. The weighted <i>R</i>-factor
<i>wR</i> and goodness of fit <i>S</i> are based on <i>F</i>^2^, conventional
<i>R</i>-factors <i>R</i> are based on <i>F</i>, with <i>F</i> set to zero for
negative <i>F</i>^2^. The threshold expression of <i>F</i>^2^ >
\s(<i>F</i>^2^) is used only for calculating <i>R</i>-factors(gt) <i>etc</i>.
and is not relevant to the choice of reflections for refinement.
<i>R</i>-factors based on <i>F</i>^2^ are statistically about twice as large
as those based on <i>F</i>, and <i>R</i>- factors based on ALL data will be
even larger.
;
_reflns_number_total     3242
_reflns_number_gt     2625
_reflns_threshold_expression     I>2\s(I)
_refine_ls_structure_factor_coef     Fsqd
_refine_ls_matrix_type     full
_refine_ls_R_factor_all     0.0684
_refine_ls_R_factor_gt     0.0563
_refine_ls_wR_factor_gt     0.1522
_refine_ls_wR_factor_ref     0.1623
_refine_ls_goodness_of_fit_ref     1.051
_refine_ls_restrained_S_all     1.051
_refine_ls_number_reflns     3242
_refine_ls_number_parameters     226
_refine_ls_number_restraints     3
_refine_ls_hydrogen_treatment     constr
_refine_ls_weighting_scheme     calc
_refine_ls_weighting_details
         'calc w=1/[\s^2^(Fo^2^)+(0.0737P)^2^+0.5254P] where P=(Fo^2^+2Fc^2^)/3'
_atom_sites_solution_hydrogens     geom
_atom_sites_solution_primary     direct
_atom_sites_solution_secondary     difmap
_refine_ls_shift/su_max     0.000
_refine_ls_shift/su_mean     0.000
_refine_diff_density_max     0.516
_refine_diff_density_min     -0.444
_refine_ls_extinction_method     none
_refine_ls_extinction_coef     ?
loop_
    _atom_type_symbol
    _atom_type_description
    _atom_type_scat_dispersion_real
    _atom_type_scat_dispersion_imag
    _atom_type_scat_source
    'C' 'C' 0.0033 0.0016
                         'International Tables Vol C Tables 4.2.6.8 and 6.1.1.4'
    'H' 'H' 0.0000 0.0000
                         'International Tables Vol C Tables 4.2.6.8 and 6.1.1.4'
    'N' 'N' 0.0061 0.0033
                         'International Tables Vol C Tables 4.2.6.8 and 6.1.1.4'
    'O' 'O' 0.0106 0.0060
                         'International Tables Vol C Tables 4.2.6.8 and 6.1.1.4'
_computing_data_collection     'CrysAlis CCD (Oxford  Diffraction, 2009)'
_computing_cell_refinement     'CrysAlis RED (Oxford  Diffraction, 2009)'
_computing_data_reduction     'CrysAlis RED (Oxford  Diffraction, 2009)'
_computing_structure_solution     '<i>SHELXS97</i> (Sheldrick, 2008)'
_computing_structure_refinement     '<i>SHELXL97</i> (Sheldrick, 2008)'
_computing_molecular_graphics
           '<i>ORTEP-3 for Windows</i> (Farrugia, 1997) and PLATON (Spek, 2009)'
_computing_publication_material     '<i>PLATON</i> (Spek, 2009)'
loop_
    _atom_site_type_symbol
    _atom_site_label
    _atom_site_fract_x
    _atom_site_fract_y
    _atom_site_fract_z
    _atom_site_U_iso_or_equiv
    _atom_site_adp_type
    _atom_site_calc_flag
    _atom_site_refinement_flags
    _atom_site_occupancy
    _atom_site_symmetry_multiplicity
    _atom_site_disorder_assembly
    _atom_site_disorder_group
    O O1 0.42869(17) 0.68371(16) 0.57975(15) 0.0483(4) Uani d . 1 1 . .
    N N1 0.3634(2) 0.9167(2) 0.43607(18) 0.0466(5) Uani d . 1 1 . .
    H H1 0.3882 0.9910 0.3790 0.056 Uiso calc R 1 1 . .
    N N2 0.6967(2) 0.8783(2) 0.38082(17) 0.0474(5) Uani d . 1 1 . .
    C C8 0.6437(2) 0.7689(2) 0.47334(19) 0.0395(5) Uani d . 1 1 . .
    C C7 0.7689(2) 0.6305(2) 0.55805(19) 0.0391(5) Uani d . 1 1 . .
    H H7 0.8571 0.6001 0.5053 0.047 Uiso calc R 1 1 . .
    O O3 0.84395(19) 0.8532(2) 0.36670(17) 0.0620(5) Uani d . 1 1 . .
    C C9 0.4810(2) 0.7932(2) 0.4932(2) 0.0397(5) Uani d . 1 1 . .
    O O2 0.5993(2) 1.00198(19) 0.31188(17) 0.0658(5) Uani d . 1 1 . .
    C C6 0.6982(2) 0.5058(2) 0.6218(2) 0.0399(5) Uani d . 1 1 . .
    C C10 0.8361(2) 0.6586(2) 0.65559(19) 0.0385(5) Uani d . 1 1 . .
    C C15 0.9923(2) 0.6551(2) 0.6541(2) 0.0425(5) Uani d . 1 1 . .
    H H15 1.0599 0.6340 0.5919 0.051 Uiso calc R 1 1 . .
    C C1 0.5350(3) 0.5370(2) 0.6324(2) 0.0424(5) Uani d . 1 1 . .
    C C13 0.9558(3) 0.7122(3) 0.8384(2) 0.0491(6) Uani d . 1 1 . .
    C C5 0.7938(3) 0.3569(3) 0.6773(2) 0.0484(6) Uani d . 1 1 . .
    H H5 0.9044 0.3321 0.6705 0.058 Uiso calc R 1 1 . .
    C C11 0.7400(3) 0.6897(3) 0.7504(2) 0.0482(5) Uani d . 1 1 . .
    H H11 0.6339 0.6932 0.7536 0.058 Uiso calc R 1 1 . .
    C C14 1.0514(3) 0.6821(3) 0.7422(2) 0.0478(5) Uani d . 1 1 . .
    H H14 1.1570 0.6802 0.7373 0.057 Uiso calc R 1 1 . .
    C C12 0.7968(3) 0.7153(3) 0.8397(2) 0.0544(6) Uani d . 1 1 . .
    H H12 0.7288 0.7351 0.9022 0.065 Uiso calc R 1 1 . .
    C C20 0.1945(3) 0.9377(3) 0.4617(3) 0.0563(6) Uani d . 1 1 . .
    H H20A 0.1681 0.8589 0.4560 0.084 Uiso calc R 1 1 . .
    H H20B 0.1316 1.0323 0.4009 0.084 Uiso calc R 1 1 . .
    H H20C 0.1724 0.9357 0.5451 0.084 Uiso calc R 1 1 . .
    N N3 1.0125(3) 0.7401(3) 0.9267(2) 0.0778(5) Uani d U 1 1 . .
    C C2 0.4655(3) 0.4275(3) 0.6966(2) 0.0527(6) Uani d . 1 1 . .
    H H2 0.3548 0.4520 0.7021 0.063 Uiso calc R 1 1 . .
    C C3 0.5633(3) 0.2813(3) 0.7523(3) 0.0602(7) Uani d . 1 1 . .
    H H3 0.5187 0.2061 0.7971 0.072 Uiso calc R 1 1 . .
    C C4 0.7278(3) 0.2458(3) 0.7418(2) 0.0584(6) Uani d . 1 1 . .
    H H4 0.7935 0.1467 0.7784 0.070 Uiso calc R 1 1 . .
    C C18 1.1609(4) 0.7810(4) 0.9042(3) 0.0778(5) Uani d U 1 1 . .
    H H18A 1.1720 0.8322 0.8140 0.093 Uiso calc R 1 1 . .
    H H18B 1.1496 0.8506 0.9421 0.093 Uiso calc R 1 1 . .
    C C16 0.9352(4) 0.7188(4) 1.0492(3) 0.0778(5) Uani d U 1 1 . .
    H H16A 0.8790 0.6478 1.0685 0.093 Uiso calc R 1 1 . .
    H H16B 1.0165 0.6772 1.1144 0.093 Uiso calc R 1 1 . .
    C C17 0.8226(6) 0.8584(5) 1.0503(5) 0.1329(17) Uani d . 1 1 . .
    H H17A 0.8774 0.9296 1.0298 0.199 Uiso calc R 1 1 . .
    H H17B 0.7774 0.8405 1.1327 0.199 Uiso calc R 1 1 . .
    H H17C 0.7387 0.8971 0.9890 0.199 Uiso calc R 1 1 . .
    C C19 1.3069(5) 0.6543(5) 0.9545(4) 0.1141(14) Uani d . 1 1 . .
    H H19A 1.2959 0.6005 1.0433 0.171 Uiso calc R 1 1 . .
    H H19B 1.3960 0.6901 0.9411 0.171 Uiso calc R 1 1 . .
    H H19C 1.3248 0.5891 0.9120 0.171 Uiso calc R 1 1 . .
loop_
    _atom_site_aniso_label
    _atom_site_aniso_U_11
    _atom_site_aniso_U_22
    _atom_site_aniso_U_33
    _atom_site_aniso_U_12
    _atom_site_aniso_U_13
    _atom_site_aniso_U_23
    O1 0.0341(8) 0.0406(8) 0.0607(10) -0.0087(6) 0.0025(7) -0.0150(7)
    N1 0.0364(9) 0.0393(10) 0.0554(11) -0.0078(8) -0.0005(8) -0.0145(9)
    N2 0.0400(10) 0.0525(11) 0.0445(11) -0.0133(9) 0.0030(8) -0.0168(9)
    C8 0.0367(11) 0.0437(11) 0.0381(11) -0.0115(9) 0.0013(9) -0.0179(9)
    C7 0.0316(10) 0.0437(11) 0.0406(11) -0.0070(8) 0.0014(8) -0.0202(9)
    O3 0.0406(9) 0.0702(11) 0.0623(11) -0.0191(8) 0.0105(8) -0.0170(9)
    C9 0.0386(11) 0.0401(11) 0.0411(11) -0.0103(9) -0.0002(9) -0.0187(9)
    O2 0.0520(10) 0.0530(10) 0.0628(11) -0.0111(8) -0.0009(8) -0.0005(9)
    C6 0.0407(11) 0.0436(12) 0.0386(11) -0.0100(9) -0.0032(9) -0.0214(9)
    C10 0.0361(10) 0.0386(11) 0.0383(11) -0.0094(8) -0.0008(8) -0.0150(9)
    C15 0.0344(11) 0.0470(12) 0.0442(12) -0.0094(9) 0.0013(9) -0.0199(10)
    C1 0.0418(11) 0.0393(11) 0.0451(12) -0.0090(9) -0.0023(9) -0.0186(10)
    C13 0.0539(13) 0.0516(13) 0.0449(13) -0.0201(11) -0.0051(10) -0.0184(11)
    C5 0.0455(12) 0.0486(13) 0.0494(13) -0.0057(10) -0.0061(10) -0.0241(11)
    C11 0.0381(11) 0.0626(14) 0.0517(13) -0.0198(10) 0.0060(10) -0.0292(11)
    C14 0.0371(11) 0.0543(13) 0.0515(13) -0.0157(10) -0.0025(10) -0.0192(11)
    C12 0.0543(14) 0.0726(16) 0.0496(14) -0.0261(12) 0.0123(11) -0.0359(13)
    C20 0.0363(12) 0.0499(13) 0.0732(17) -0.0054(10) 0.0002(11) -0.0229(12)
    N3 0.0905(12) 0.1014(13) 0.0670(10) -0.0482(10) -0.0023(9) -0.0428(10)
    C2 0.0494(13) 0.0516(14) 0.0595(15) -0.0204(11) 0.0012(11) -0.0216(12)
    C3 0.0729(17) 0.0459(14) 0.0617(16) -0.0251(12) -0.0033(13) -0.0158(12)
    C4 0.0681(17) 0.0405(13) 0.0597(15) -0.0073(11) -0.0104(12) -0.0191(11)
    C18 0.0905(12) 0.1014(13) 0.0670(10) -0.0482(10) -0.0023(9) -0.0428(10)
    C16 0.0905(12) 0.1014(13) 0.0670(10) -0.0482(10) -0.0023(9) -0.0428(10)
    C17 0.172(5) 0.129(4) 0.145(4) -0.071(3) 0.028(3) -0.088(3)
    C19 0.094(3) 0.151(4) 0.098(3) -0.039(3) -0.022(2) -0.044(3)
_geom_special_details
;
All e.s.d.'s (except the e.s.d. in the dihedral angle between two l.s. planes)
are estimated using the full covariance matrix. The cell e.s.d.'s are taken
into account individually in the estimation of e.s.d.'s in distances, angles
and torsion angles; correlations between e.s.d.'s in cell parameters are only
used when they are defined by crystal symmetry. An approximate (isotropic)
treatment of cell e.s.d.'s is used for estimating e.s.d.'s involving l.s.
planes.
;
loop_
    _geom_bond_atom_site_label_1
    _geom_bond_atom_site_label_2
    _geom_bond_site_symmetry_2
    _geom_bond_distance
    _geom_bond_publ_flag
    O1 C9 . 1.349(3) ?
    O1 C1 . 1.402(2) ?
    N1 C9 . 1.312(3) ?
    N1 C20 . 1.453(3) ?
    N1 H1 . 0.8600 ?
    N2 O3 . 1.249(2) ?
    N2 O2 1 1.262(2) ?
    N2 C8 . 1.377(3) ?
    C8 C9 . 1.388(3) ?
    C8 C7 . 1.507(3) ?
    C7 C6 . 1.510(3) ?
    C7 C10 . 1.525(3) ?
    C7 H7 . 0.9800 ?
    O3 N2 1 1.249(2) ?
    O2 N2 1 1.262(2) ?
    C6 C1 . 1.377(3) ?
    C6 C5 . 1.390(3) ?
    C10 C15 . 1.380(3) ?
    C10 C11 . 1.385(3) ?
    C15 C14 . 1.380(3) ?
    C15 H15 . 0.9300 ?
    C1 C2 . 1.380(3) ?
    C13 N3 . 1.378(3) ?
    C13 C14 . 1.393(3) ?
    C13 C12 . 1.406(3) ?
    C5 C4 . 1.372(4) ?
    C5 H5 . 0.9300 ?
    C11 C12 . 1.373(3) ?
    C11 H11 . 0.9300 ?
    C14 H14 . 0.9300 ?
    C12 H12 . 0.9300 ?
    C20 H20A . 0.9600 ?
    C20 H20B . 0.9600 ?
    C20 H20C . 0.9600 ?
    N3 C16 . 1.465(4) ?
    N3 C18 . 1.487(4) ?
    C2 C3 . 1.376(3) ?
    C2 H2 . 0.9300 ?
    C3 C4 . 1.384(4) ?
    C3 H3 . 0.9300 ?
    C4 H4 . 0.9300 ?
    C18 C19 . 1.460(5) ?
    C18 H18A . 0.9700 ?
    C18 H18B . 0.9700 ?
    C16 C17 . 1.455(5) ?
    C16 H16A . 0.9700 ?
    C16 H16B . 0.9700 ?
    C17 H17A . 0.9600 ?
    C17 H17B . 0.9600 ?
    C17 H17C . 0.9600 ?
    C19 H19A . 0.9600 ?
    C19 H19B . 0.9600 ?
    C19 H19C . 0.9600 ?
loop_
    _geom_angle_atom_site_label_1
    _geom_angle_atom_site_label_2
    _geom_angle_atom_site_label_3
    _geom_angle_site_symmetry_1
    _geom_angle_site_symmetry_3
    _geom_angle
    _geom_angle_publ_flag
    C9 O1 C1 . . 119.79(16) ?
    C9 N1 C20 . . 125.1(2) ?
    C9 N1 H1 . . 117.5 ?
    C20 N1 H1 . . 117.5 ?
    O3 N2 O2 . 1 120.32(18) ?
    O3 N2 O2 . . 120.32(18) ?
    O3 N2 C8 . . 118.58(18) ?
    O2 N2 C8 1 . 121.10(18) ?
    N2 C8 C9 1 . 120.35(19) ?
    N2 C8 C7 1 . 117.15(17) ?
    C9 C8 C7 . . 122.25(19) ?
    C6 C7 C8 . . 109.37(17) ?
    C6 C7 C10 . . 110.83(17) ?
    C8 C7 C10 . . 111.95(17) ?
    C6 C7 H7 . . 108.2 ?
    C10 C7 H7 . . 108.2 ?
    N1 C9 O1 . . 112.50(18) ?
    N1 C9 C8 . . 127.1(2) ?
    O1 C9 C8 . . 120.41(18) ?
    C1 C6 C5 . . 117.4(2) ?
    C1 C6 C7 . . 120.57(18) ?
    C5 C6 C7 . . 121.92(19) ?
    C15 C10 C11 . . 117.06(19) ?
    C15 C10 C7 . . 122.49(18) ?
    C11 C10 C7 . . 120.45(18) ?
    C14 C15 C10 . . 122.0(2) ?
    C14 C15 H15 . . 119.0 ?
    C10 C15 H15 . . 119.0 ?
    C6 C1 C2 . . 122.6(2) ?
    C6 C1 O1 . . 121.69(19) ?
    C2 C1 O1 . . 115.70(19) ?
    N3 C13 C14 . . 122.1(2) ?
    N3 C13 C12 . . 121.4(2) ?
    C14 C13 C12 . . 116.5(2) ?
    C4 C5 C6 . . 121.2(2) ?
    C4 C5 H5 . . 119.4 ?
    C6 C5 H5 . . 119.4 ?
    C12 C11 C10 . . 121.9(2) ?
    C12 C11 H11 . . 119.0 ?
    C10 C11 H11 . . 119.0 ?
    C15 C14 C13 . . 121.3(2) ?
    C15 C14 H14 . . 119.3 ?
    C13 C14 H14 . . 119.3 ?
    C11 C12 C13 . . 121.2(2) ?
    C11 C12 H12 . . 119.4 ?
    C13 C12 H12 . . 119.4 ?
    N1 C20 H20A . . 109.5 ?
    N1 C20 H20B . . 109.5 ?
    H20A C20 H20B . . 109.5 ?
    N1 C20 H20C . . 109.5 ?
    H20A C20 H20C . . 109.5 ?
    H20B C20 H20C . . 109.5 ?
    C13 N3 C16 . . 120.7(2) ?
    C13 N3 C18 . . 120.8(2) ?
    C16 N3 C18 . . 118.3(2) ?
    C3 C2 C1 . . 118.6(2) ?
    C3 C2 H2 . . 120.7 ?
    C1 C2 H2 . . 120.7 ?
    C2 C3 C4 . . 120.2(2) ?
    C2 C3 H3 . . 119.9 ?
    C4 C3 H3 . . 119.9 ?
    C5 C4 C3 . . 119.9(2) ?
    C5 C4 H4 . . 120.0 ?
    C3 C4 H4 . . 120.0 ?
    C19 C18 N3 . . 114.4(3) ?
    C19 C18 H18A . . 108.7 ?
    N3 C18 H18A . . 108.7 ?
    C19 C18 H18B . . 108.7 ?
    N3 C18 H18B . . 108.7 ?
    H18A C18 H18B . . 107.6 ?
    C17 C16 N3 . . 112.0(3) ?
    C17 C16 H16A . . 109.2 ?
    N3 C16 H16A . . 109.2 ?
    C17 C16 H16B . . 109.2 ?
    N3 C16 H16B . . 109.2 ?
    H16A C16 H16B . . 107.9 ?
    C16 C17 H17A . . 109.5 ?
    C16 C17 H17B . . 109.5 ?
    H17A C17 H17B . . 109.5 ?
    C16 C17 H17C . . 109.5 ?
    H17A C17 H17C . . 109.5 ?
    H17B C17 H17C . . 109.5 ?
    C18 C19 H19A . . 109.5 ?
    C18 C19 H19B . . 109.5 ?
    H19A C19 H19B . . 109.5 ?
    C18 C19 H19C . . 109.5 ?
    H19A C19 H19C . . 109.5 ?
    H19B C19 H19C . . 109.5 ?
loop_
    _geom_torsion_atom_site_label_1
    _geom_torsion_atom_site_label_2
    _geom_torsion_atom_site_label_3
    _geom_torsion_atom_site_label_4
    _geom_torsion_site_symmetry_1
    _geom_torsion_site_symmetry_2
    _geom_torsion_site_symmetry_3
    _geom_torsion_site_symmetry_4
    _geom_torsion
    _geom_torsion_publ_flag
    O3 N2 C8 N2 . . . 1 0(17) ?
    O2 N2 C8 N2 1 . . 1 0E1(10)
                               ?
    O2 N2 C8 N2 . . . 1 0E1(10)
                               ?
    N2 N2 C8 C9 1 . . . 0.00(11) ?
    O3 N2 C8 C9 . . . . 179.15(19) ?
    O2 N2 C8 C9 1 . . . -0.4(3) ?
    O2 N2 C8 C9 . . . . -0.4(3) ?
    N2 N2 C8 C7 1 . . . 0.00(19) ?
    O3 N2 C8 C7 . . . . 4.7(3) ?
    O2 N2 C8 C7 1 . . . -174.88(19) ?
    O2 N2 C8 C7 . . . . -174.88(19) ?
    N2 C8 C7 C6 1 . . . -161.30(17) ?
    N2 C8 C7 C6 . . . . -161.30(17) ?
    C9 C8 C7 C6 . . . . 24.4(3) ?
    N2 C8 C7 C10 1 . . . 75.5(2) ?
    N2 C8 C7 C10 . . . . 75.5(2) ?
    C9 C8 C7 C10 . . . . -98.9(2) ?
    O2 N2 O3 N2 1 . . 1 0E1(4)
                              ?
    O2 N2 O3 N2 . . . 1 0E1(4)
                              ?
    C8 N2 O3 N2 . . . 1 0E1(10)
                               ?
    C20 N1 C9 O1 . . . . 0.6(3) ?
    C20 N1 C9 C8 . . . . -178.9(2) ?
    C1 O1 C9 N1 . . . . 168.16(18) ?
    C1 O1 C9 C8 . . . . -12.3(3) ?
    N2 C8 C9 N1 1 . . . -3.7(3) ?
    N2 C8 C9 N1 . . . . -3.7(3) ?
    C7 C8 C9 N1 . . . . 170.5(2) ?
    N2 C8 C9 O1 1 . . . 176.92(18) ?
    N2 C8 C9 O1 . . . . 176.92(18) ?
    C7 C8 C9 O1 . . . . -8.9(3) ?
    N2 N2 O2 O2 1 . . 1 0.0 ?
    O3 N2 O2 O2 . . . 1 0.0(2) ?
    C8 N2 O2 O2 . . . 1 0.00(11) ?
    O3 N2 O2 N2 . . . 1 0(10) ?
    O2 N2 O2 N2 1 . . 1 0E1(10)
                               ?
    C8 N2 O2 N2 . . . 1 0E1(10)
                               ?
    C8 C7 C6 C1 . . . . -21.0(3) ?
    C10 C7 C6 C1 . . . . 102.9(2) ?
    C8 C7 C6 C5 . . . . 162.23(19) ?
    C10 C7 C6 C5 . . . . -73.9(2) ?
    C6 C7 C10 C15 . . . . 124.8(2) ?
    C8 C7 C10 C15 . . . . -112.8(2) ?
    C6 C7 C10 C11 . . . . -55.4(3) ?
    C8 C7 C10 C11 . . . . 67.0(3) ?
    C11 C10 C15 C14 . . . . -0.4(3) ?
    C7 C10 C15 C14 . . . . 179.4(2) ?
    C5 C6 C1 C2 . . . . 1.0(3) ?
    C7 C6 C1 C2 . . . . -175.9(2) ?
    C5 C6 C1 O1 . . . . 179.92(18) ?
    C7 C6 C1 O1 . . . . 3.0(3) ?
    C9 O1 C1 C6 . . . . 15.4(3) ?
    C9 O1 C1 C2 . . . . -165.57(19) ?
    C1 C6 C5 C4 . . . . -1.0(3) ?
    C7 C6 C5 C4 . . . . 175.8(2) ?
    C15 C10 C11 C12 . . . . -0.3(3) ?
    C7 C10 C11 C12 . . . . 179.9(2) ?
    C10 C15 C14 C13 . . . . 1.0(3) ?
    N3 C13 C14 C15 . . . . -179.6(2) ?
    C12 C13 C14 C15 . . . . -0.8(3) ?
    C10 C11 C12 C13 . . . . 0.4(4) ?
    N3 C13 C12 C11 . . . . 179.0(2) ?
    C14 C13 C12 C11 . . . . 0.1(4) ?
    C14 C13 N3 C16 . . . . -158.1(3) ?
    C12 C13 N3 C16 . . . . 23.1(4) ?
    C14 C13 N3 C18 . . . . 17.1(4) ?
    C12 C13 N3 C18 . . . . -161.7(3) ?
    C6 C1 C2 C3 . . . . 0.0(4) ?
    O1 C1 C2 C3 . . . . -179.0(2) ?
    C1 C2 C3 C4 . . . . -1.0(4) ?
    C6 C5 C4 C3 . . . . 0.1(4) ?
    C2 C3 C4 C5 . . . . 1.0(4) ?
    C13 N3 C18 C19 . . . . -92.4(4) ?
    C16 N3 C18 C19 . . . . 82.9(4) ?
    C13 N3 C16 C17 . . . . -97.1(4) ?
    C18 N3 C16 C17 . . . . 87.6(4) ?
loop_
    _geom_hbond_atom_site_label_D
    _geom_hbond_atom_site_label_H
    _geom_hbond_atom_site_label_A
    _geom_hbond_site_symmetry_A
    _geom_hbond_distance_DH
    _geom_hbond_distance_HA
    _geom_hbond_distance_DA
    _geom_hbond_angle_DHA
    N1 H1 O2 1 0.86 1.96 2.596(2) 129
    C5 H5 O3 2_766 0.93 2.52 3.325(3) 144
data_global
_journal_date_recd_electronic     2011-05-05
_journal_date_accepted     2011-05-08
_journal_name_full     'Acta Crystallographica, Section E'
_journal_year     2011
_journal_volume     67
_journal_issue      6
_journal_page_first     o1395
_journal_page_last     o1396
_journal_paper_category     QO
_journal_coeditor_code     SJ5141
_publ_contact_author_name     'Assistant Professor Dr.R.Krishna'
_publ_contact_author_address
;
Centre for Bioinformatics
School of Life Sciences
Pondicherry University
Puducherry-605014
India
;
_publ_contact_author_email     krishstrucbio@gmail.com
_publ_contact_author_fax     '91 413 2655211'
_publ_contact_author_phone     '91 413 2655580'
_publ_section_title
;
4-[4-(Diethylamino)phenyl]-<i>N</i>-methyl-3-nitro-4<i>H</i>-chromen-2-amine
;
loop_
    _publ_author_name
    _publ_author_footnote
    _publ_author_address
    'J. Muthukumaran' ?
;     Centre for Bioinformatics
      School of Life Sciences
      Pondicherry University
      Puducherry 605 014
      India
;
    'A. Parthiban' ?
;     Department of Chemistry
      Pondicherry University
      Puducherry 605 014
      India
;
    'P. Manivel' ?
;     Centre for Bioinformatics
      School of Life Sciences
      Pondicherry University
      Puducherry 605 014
      India
;
    'H. Surya Prakash Rao'
;
      Additional correspondence author, e-mail: hspr@yahoo.com.
;
;     Department of Chemistry
      Pondicherry University
      Puducherry 605 014
      India
;
    'R. Krishna' ?
;     Centre for Bioinformatics
      School of Life Sciences
      Pondicherry University
      Puducherry 605 014
      India
;
