# Supplementary material for: 4-[4-(Diethyl­amino)­phen­yl]-N-methyl-3-nitro-4H-chromen-2-amine
Source: Acta Crystallogr Sect E Struct Rep Online. 2011 May 14;67(Pt 6):o1395–6. doi: 10.1107/S1600536811017338 (PMC3120544; doi:10.1107/S1600536811017338)
Supplement: Supplementary file 2 [file e-67-o1395-Isup2.hkl]

# 
# h,k,l, Fc-squared, Fo-squared, sigma(Fo-squared) and status flag 
# 
data_I

_audit_update_record
;
2011-05-05 # Formatted by publCIF
;
_shelx_title ' P-1' 
_shelx_refln_list_code          4 
_shelx_F_calc_maximum      155.43 
_exptl_crystal_F_000       376.00 
_reflns_d_resolution_high  0.8409 
 
loop_ 
 _symmetry_equiv_pos_as_xyz 
 'x, y, z' 
 '-x, -y, -z' 
 
_cell_length_a     8.9199 
_cell_length_b    10.4333 
_cell_length_c    11.6697 
_cell_angle_alpha  65.100 
_cell_angle_beta   82.388 
_cell_angle_gamma  69.513 
 
_shelx_F_squared_multiplier     1.000 
 
loop_ 
 _refln_index_h 
 _refln_index_k 
 _refln_index_l 
 _refln_F_squared_calc 
 _refln_F_squared_meas 
 _refln_F_squared_sigma 
 _refln_observed_status 
   2   0   0      221.03      228.12      2.54 o 
   3   0   0       83.06      109.86      1.58 o 
   4   0   0      121.70      130.65      3.07 o 
   5   0   0      295.35      312.00      3.91 o 
   6   0   0       93.53      116.50      2.21 o 
   7   0   0       15.84       19.57      1.00 o 
   8   0   0       25.32       22.03      1.16 o 
   9   0   0        5.26        3.61      0.81 o 
  -9   1   0        0.00       -0.80      0.80 o 
  -8   1   0       10.28       11.06      0.97 o 
  -7   1   0        5.11        4.46      0.73 o 
  -6   1   0       35.39       32.00      1.21 o 
  -5   1   0        1.89        5.38      0.54 o 
  -4   1   0      306.83      357.94      5.50 o 
  -3   1   0      305.52      291.54      7.36 o 
  -2   1   0       45.17       76.23      1.08 o 
  -1   1   0      172.38      180.32      1.70 o 
   1   1   0      301.76      360.37      3.61 o 
   2   1   0     2501.57     2369.99     16.35 o 
   3   1   0      220.04      227.60      3.16 o 
   4   1   0     1760.43     1749.30     13.24 o 
   5   1   0      386.97      426.85      4.68 o 
   6   1   0        0.02        0.36      0.35 o 
   7   1   0        4.44        2.05      0.43 o 
   8   1   0        4.74        5.03      0.58 o 
   9   1   0       74.98       75.36      2.42 o 
  10   1   0        8.11        4.70      0.94 o 
  -9   2   0       23.83       28.99      1.93 o 
  -8   2   0       16.32       14.27      1.13 o 
  -7   2   0        0.04       -0.28      0.54 o 
  -6   2   0       29.84       32.82      1.34 o 
  -5   2   0       31.91       30.55      1.18 o 
  -4   2   0       30.29       27.02      0.95 o 
  -3   2   0       14.05       18.49      0.67 o 
  -2   2   0      164.51      135.67      2.37 o 
  -1   2   0     1341.99     1371.51     14.28 o 
   0   2   0     5301.82     5038.94     34.07 o 
   1   2   0     2459.91     2387.10     24.03 o 
   2   2   0       21.70       23.99      0.41 o 
   3   2   0       25.01       40.15      0.76 o 
   4   2   0      785.34      820.61      8.22 o 
   5   2   0        2.95        8.67      0.46 o 
   6   2   0       42.95       34.33      1.31 o 
   7   2   0       19.03       32.28      1.10 o 
   8   2   0       37.76       36.84      1.42 o 
   9   2   0       78.97       66.71      1.95 o 
  10   2   0        1.21       -0.11      0.75 o 
  -8   3   0        1.01        0.91      0.61 o 
  -7   3   0        6.61        5.21      0.71 o 
  -6   3   0      641.18      620.80      6.93 o 
  -5   3   0      875.36      925.84     13.62 o 
  -4   3   0       12.47        9.59      0.59 o 
  -3   3   0      127.51      101.40      1.86 o 
  -2   3   0       72.74       56.31      1.11 o 
  -1   3   0      281.56      275.25      4.96 o 
   0   3   0     1967.51     1962.62     25.92 o 
   1   3   0      241.00      269.71      3.55 o 
   2   3   0      261.68      256.22      3.20 o 
   3   3   0      197.71      140.31      1.86 o 
   4   3   0      471.94      440.69      5.45 o 
   5   3   0      219.65      229.06      2.36 o 
   6   3   0       25.28       30.84      0.78 o 
   7   3   0       43.93       38.71      1.27 o 
   8   3   0       34.74       34.67      1.30 o 
   9   3   0        0.02       -0.15      0.54 o 
  10   3   0        1.49       -0.66      0.79 o 
  -8   4   0        4.77        8.33      1.13 o 
  -7   4   0        7.36        7.24      0.87 o 
  -6   4   0       21.93       22.88      1.17 o 
  -5   4   0        9.28        8.54      0.64 o 
  -4   4   0       67.91       63.38      1.65 o 
  -3   4   0       25.23       27.97      1.02 o 
  -2   4   0     1030.27     1055.66      8.13 o 
  -1   4   0      683.39      775.95      9.13 o 
   0   4   0       18.58       19.45      0.63 o 
   1   4   0       59.99       94.75      1.66 o 
   2   4   0        9.29        3.45      0.29 o 
   3   4   0     1499.68     1657.38     17.93 o 
   4   4   0      120.31      106.57      1.18 o 
   5   4   0        0.27       -0.15      0.19 o 
   6   4   0       88.05       74.51      1.17 o 
   7   4   0       14.69       25.81      1.04 o 
   8   4   0       11.06        5.15      0.58 o 
   9   4   0       12.60       14.05      1.07 o 
  10   4   0        2.07        1.47      0.74 o 
  -7   5   0        3.62        5.62      1.26 o 
  -6   5   0        0.78        1.26      0.61 o 
  -5   5   0       26.57       24.05      1.14 o 
  -4   5   0        0.05        0.38      0.40 o 
  -3   5   0        0.01       -0.08      0.33 o 
  -2   5   0       32.22       31.16      0.82 o 
  -1   5   0      351.20      330.39      3.26 o 
   0   5   0      560.05      527.64      5.45 o 
   1   5   0       14.36       12.86      0.59 o 
   2   5   0      205.47      210.58      2.45 o 
   3   5   0      811.54      815.07      6.79 o 
   4   5   0      144.36      109.81      1.77 o 
   5   5   0      126.68      126.59      1.82 o 
   6   5   0        5.47        5.05      0.38 o 
   7   5   0       31.62       40.52      1.30 o 
   8   5   0      318.70      304.39      4.03 o 
   9   5   0        4.88        3.85      0.69 o 
  10   5   0        1.21       -0.06      0.87 o 
  -6   6   0        1.77        2.44      0.76 o 
  -5   6   0        3.19        2.86      0.67 o 
  -4   6   0        0.43       -0.48      0.59 o 
  -3   6   0        0.47       -0.25      0.39 o 
  -2   6   0       13.43       11.99      0.61 o 
  -1   6   0       46.85       44.96      1.06 o 
   0   6   0      110.35      117.14      2.15 o 
   1   6   0      328.94      366.24      3.84 o 
   2   6   0       61.61       69.99      1.16 o 
   3   6   0      157.70      177.96      2.69 o 
   4   6   0        5.27        6.75      0.50 o 
   5   6   0       24.44       21.03      0.86 o 
   6   6   0       34.36       35.24      1.48 o 
   7   6   0      329.90      321.25      6.57 o 
   8   6   0       13.21       13.33      1.08 o 
   9   6   0        8.95        8.06      0.94 o 
  10   6   0       14.69        9.42      1.44 o 
  -5   7   0        3.71        1.37      1.03 o 
  -4   7   0        3.02        0.90      0.81 o 
  -3   7   0       11.17        8.33      0.85 o 
  -2   7   0       70.78       75.88      1.65 o 
  -1   7   0        1.61        0.76      0.59 o 
   0   7   0        0.18        0.12      0.62 o 
   1   7   0        0.97        1.07      0.36 o 
   2   7   0       60.01       67.82      2.55 o 
   3   7   0        8.45        7.56      0.58 o 
   4   7   0        2.45        4.34      0.43 o 
   5   7   0        6.56        6.56      0.61 o 
   6   7   0       32.66       34.05      1.23 o 
   7   7   0       36.73       37.13      1.68 o 
   8   7   0       37.37       31.81      1.63 o 
   9   7   0       39.04       39.62      1.70 o 
  -4   8   0        0.12       -0.22      0.71 o 
  -3   8   0       17.80       14.49      1.23 o 
  -2   8   0       27.14       21.14      1.18 o 
  -1   8   0       14.02       14.35      1.12 o 
   0   8   0        1.21        0.63      0.58 o 
   1   8   0        1.94        4.35      0.68 o 
   2   8   0      244.19      269.14      4.95 o 
   3   8   0       47.08       41.41      1.81 o 
   4   8   0        3.62        5.59      0.75 o 
   5   8   0        0.22        0.05      0.45 o 
   6   8   0        4.25        0.54      0.50 o 
   7   8   0        1.83        1.13      0.67 o 
   8   8   0        3.11        2.95      0.76 o 
   9   8   0        0.27        0.88      0.59 o 
  -3   9   0       17.05       13.58      1.30 o 
  -2   9   0        0.63        0.51      0.74 o 
  -1   9   0        0.45        1.11      0.63 o 
   0   9   0       23.28       22.21      1.64 o 
   1   9   0       71.33       70.43      2.67 o 
   2   9   0       36.01       27.58      1.68 o 
   3   9   0       23.58       26.54      1.58 o 
   4   9   0        1.87        3.60      0.72 o 
   5   9   0        7.23        8.24      0.89 o 
   6   9   0        8.25        6.37      0.97 o 
   7   9   0        1.30       -0.26      0.94 o 
   8   9   0        9.14        8.97      1.31 o 
  -1  10   0        5.43        4.52      1.02 o 
   0  10   0        0.07        0.39      0.99 o 
   1  10   0       36.60       31.72      2.00 o 
   2  10   0       32.49       36.72      2.05 o 
   3  10   0       15.98       18.00      1.47 o 
   4  10   0        0.87        0.69      0.65 o 
   5  10   0        6.92        4.55      0.77 o 
   6  10   0       12.02       12.19      1.32 o 
   7  10   0        1.51        1.43      1.00 o 
   2  11   0        3.67        4.65      0.98 o 
   3  11   0        6.52       11.11      1.49 o 
   4  11   0        9.20       10.29      1.16 o 
   5  11   0        2.41        2.25      0.89 o 
  -6 -10   1        1.54       -0.07      0.79 o 
  -5 -10   1        0.03        0.51      0.78 o 
  -4 -10   1        5.78        5.70      0.90 o 
  -3 -10   1        5.35        6.32      1.12 o 
  -2 -10   1        0.17       -0.06      0.79 o 
  -1 -10   1       22.20       24.35      1.74 o 
   0 -10   1        0.89        1.78      0.85 o 
  -8  -9   1        0.16        0.44      0.99 o 
  -7  -9   1        0.55        1.68      1.01 o 
  -6  -9   1        3.90        4.36      0.93 o 
  -5  -9   1       10.34        5.81      1.02 o 
  -4  -9   1        2.56        1.19      0.63 o 
  -3  -9   1       10.94       10.71      1.15 o 
  -2  -9   1        0.58        0.42      0.70 o 
  -1  -9   1        4.43        5.50      0.98 o 
   0  -9   1       41.93       41.60      2.19 o 
   1  -9   1        4.87        5.76      1.09 o 
   2  -9   1        1.17        2.33      1.02 o 
  -9  -8   1        0.78        0.39      0.70 o 
  -8  -8   1        3.72        4.28      0.83 o 
  -7  -8   1       22.33       27.70      1.54 o 
  -6  -8   1       19.12       19.69      1.75 o 
  -5  -8   1       35.95       34.83      1.52 o 
  -4  -8   1        0.30        0.25      0.56 o 
  -3  -8   1        0.01       -0.72      1.00 o 
  -2  -8   1        2.07        1.11      0.74 o 
  -1  -8   1        7.59       15.83      1.35 o 
   0  -8   1       12.51       14.62      0.98 o 
   1  -8   1        0.13        0.56      0.54 o 
   2  -8   1        2.01        1.88      0.73 o 
   3  -8   1        0.02       -0.35      0.73 o 
   4  -8   1        0.04        0.80      0.85 o 
  -9  -7   1        0.44        0.71      0.85 o 
  -8  -7   1        3.55        2.20      1.02 o 
  -7  -7   1       39.81       36.44      1.70 o 
  -6  -7   1        2.10        0.83      0.65 o 
  -5  -7   1        7.80        9.25      0.66 o 
  -4  -7   1      137.29      134.02      2.40 o 
  -3  -7   1        7.86        6.47      0.69 o 
  -2  -7   1        7.41        8.62      0.47 o 
  -1  -7   1      117.48      114.35      2.43 o 
   0  -7   1      551.10      518.61      5.66 o 
   1  -7   1       71.93       78.83      2.40 o 
   2  -7   1       19.31       13.37      1.05 o 
   3  -7   1        6.68        8.53      0.91 o 
   4  -7   1        2.36        3.12      0.87 o 
   5  -7   1        0.68       -0.16      0.92 o 
 -10  -6   1        0.88        2.02      1.32 o 
  -9  -6   1        6.65        8.06      1.28 o 
  -8  -6   1        0.08       -0.59      0.59 o 
  -7  -6   1       11.63        9.80      1.04 o 
  -6  -6   1       72.35       68.07      2.10 o 
  -5  -6   1       21.90       27.62      1.02 o 
  -4  -6   1       71.81       88.77      1.72 o 
  -3  -6   1       19.12       17.98      0.70 o 
  -2  -6   1        0.06        0.46      0.17 o 
  -1  -6   1       38.56       19.15      0.64 o 
   0  -6   1       77.38       56.98      1.25 o 
   1  -6   1       18.39       17.96      0.57 o 
   2  -6   1       69.83       83.70      2.03 o 
   3  -6   1       36.15       28.45      1.04 o 
   4  -6   1       39.40       38.50      1.29 o 
   5  -6   1        1.67        1.21      0.62 o 
   6  -6   1        0.91        0.61      0.99 o 
 -10  -5   1       19.03       20.15      2.00 o 
  -9  -5   1        0.13        0.77      0.84 o 
  -8  -5   1       64.14       62.02      1.85 o 
  -7  -5   1       33.86       28.18      1.22 o 
  -6  -5   1       10.46        6.02      0.61 o 
  -5  -5   1        0.69        0.24      0.19 o 
  -4  -5   1       29.23       22.47      0.80 o 
  -3  -5   1        0.23        4.85      0.39 o 
  -2  -5   1      146.29      138.86      1.68 o 
  -1  -5   1      435.18      432.59      4.98 o 
   0  -5   1       23.63       20.59      0.63 o 
   1  -5   1      221.32      205.76      2.71 o 
   2  -5   1       53.64       67.40      1.57 o 
   3  -5   1       15.87       20.42      0.96 o 
   4  -5   1       74.62       76.53      1.94 o 
   5  -5   1        7.05        9.92      0.77 o 
   6  -5   1       11.55       12.36      1.06 o 
   7  -5   1        4.08        9.34      1.48 o 
 -10  -4   1       17.39       16.73      1.46 o 
  -9  -4   1        4.04        5.93      0.77 o 
  -8  -4   1        2.88        2.33      0.60 o 
  -7  -4   1       76.65       91.25      2.13 o 
  -6  -4   1      225.81      203.02      3.67 o 
  -5  -4   1      267.54      302.48      4.13 o 
  -4  -4   1      873.81      944.45      7.13 o 
  -3  -4   1      391.97      355.37      3.35 o 
  -2  -4   1        9.73       13.73      0.91 o 
  -1  -4   1      521.18      430.06      4.07 o 
   0  -4   1     1289.75     1099.02      7.95 o 
   1  -4   1     1340.25     1333.10     11.90 o 
   2  -4   1        3.86        5.54      0.50 o 
   3  -4   1      108.32       91.26      1.93 o 
   4  -4   1       17.40       12.71      0.82 o 
   5  -4   1        8.23       11.20      0.79 o 
   6  -4   1      121.09      131.61      2.73 o 
   7  -4   1        0.65        1.65      0.64 o 
 -10  -3   1        0.18        0.53      0.77 o 
  -9  -3   1        0.03        0.04      0.53 o 
  -8  -3   1        5.87        2.22      0.49 o 
  -7  -3   1       37.71       41.20      1.32 o 
  -6  -3   1       60.48       49.10      1.42 o 
  -5  -3   1      294.80      288.66      6.26 o 
  -4  -3   1        7.22       23.45      0.68 o 
  -3  -3   1       19.41       44.50      0.82 o 
  -2  -3   1     1169.72     1188.15     18.09 o 
  -1  -3   1        7.73        5.95      0.29 o 
   0  -3   1      345.76      344.15      5.39 o 
   1  -3   1      794.44      807.08     13.33 o 
   2  -3   1      375.59      441.66      4.85 o 
   3  -3   1      500.50      491.60      5.36 o 
   4  -3   1       69.09       75.36      1.58 o 
   5  -3   1      491.51      462.29      6.97 o 
   6  -3   1       80.40       88.15      2.16 o 
   7  -3   1        5.39        4.91      0.78 o 
   8  -3   1        0.16        1.02      0.81 o 
 -10  -2   1        4.12        2.57      0.82 o 
  -9  -2   1        0.02        1.14      0.85 o 
  -8  -2   1       53.97       48.60      1.56 o 
  -7  -2   1        0.01        0.63      0.42 o 
  -6  -2   1      211.16      256.97      3.30 o 
  -5  -2   1      248.11      301.15      3.27 o 
  -4  -2   1       41.34       36.67      0.86 o 
  -3  -2   1        0.01        0.55      0.19 o 
  -2  -2   1      987.58      941.27     11.96 o 
  -1  -2   1     5166.15     4933.30     47.18 o 
   0  -2   1     7450.21     6928.10     90.90 o 
   1  -2   1       77.79       72.40      1.29 o 
   2  -2   1       12.27        9.94      0.38 o 
   3  -2   1      503.75      451.30      4.94 o 
   4  -2   1      143.11      134.92      2.31 o 
   5  -2   1        2.93        0.30      0.41 o 
   6  -2   1        1.87        0.32      0.76 o 
   7  -2   1       59.74       57.72      2.05 o 
   8  -2   1        0.19       -0.18      0.56 o 
   9  -2   1       42.17       43.07      2.06 o 
 -10  -1   1        5.60        1.86      0.88 o 
  -9  -1   1       50.17       45.41      1.91 o 
  -8  -1   1        2.82        1.67      0.51 o 
  -7  -1   1       20.55       21.32      1.07 o 
  -6  -1   1       56.41       59.89      1.62 o 
  -5  -1   1       29.07       31.53      1.07 o 
  -4  -1   1     1548.21     1726.76     23.34 o 
  -3  -1   1      140.28       85.73      1.55 o 
  -2  -1   1      271.31      319.78      3.20 o 
  -1  -1   1      317.32      295.15      2.56 o 
   0  -1   1      109.48      109.10      0.79 o 
   1  -1   1     3513.03     3325.33     24.43 o 
   2  -1   1      562.79      581.98      8.02 o 
   3  -1   1       36.65       63.83      1.73 o 
   4  -1   1       39.28       53.34      1.33 o 
   5  -1   1      294.37      285.33      4.47 o 
   6  -1   1        8.30       11.85      1.00 o 
   7  -1   1       12.65        9.19      0.97 o 
   8  -1   1        1.84        1.44      0.57 o 
   9  -1   1        4.06        3.66      0.64 o 
  -9   0   1        0.08        0.06      0.73 o 
  -8   0   1       18.95       15.40      1.05 o 
  -7   0   1        0.07        0.62      0.44 o 
  -6   0   1        3.07        2.22      0.44 o 
  -5   0   1       18.57       28.25      1.18 o 
  -4   0   1       28.75       33.77      0.84 o 
  -3   0   1      425.15      447.34      7.58 o 
  -2   0   1       87.51       78.03      0.74 o 
  -1   0   1     8095.81     7322.06     55.30 o 
   1   0   1     1770.53     1748.31      9.11 o 
   2   0   1       12.37        8.45      0.27 o 
   3   0   1     2173.68     2296.81     32.50 o 
   4   0   1       85.64       99.70      2.21 o 
   5   0   1      228.46      232.60      4.16 o 
   6   0   1       60.89       60.14      1.72 o 
   7   0   1        1.37        3.79      0.59 o 
   8   0   1        9.99       14.53      0.90 o 
   9   0   1        8.87        7.45      0.73 o 
  -9   1   1        4.87        5.39      0.99 o 
  -8   1   1       42.17       40.11      1.99 o 
  -7   1   1        4.34        3.32      0.69 o 
  -6   1   1        3.92        1.23      0.44 o 
  -5   1   1       17.64        6.27      0.52 o 
  -4   1   1        5.18        2.29      0.30 o 
  -3   1   1        2.39        2.32      0.22 o 
  -2   1   1        6.80        4.31      0.25 o 
  -1   1   1     6132.91     5762.02     41.73 o 
   1   1   1      140.30      145.11      1.18 o 
   2   1   1      111.36      115.10      0.99 o 
   3   1   1     2421.25     2392.36     29.20 o 
   4   1   1       56.62       55.48      1.20 o 
   5   1   1      893.45      944.31     11.73 o 
   6   1   1      103.92      101.36      1.96 o 
   7   1   1       20.06       18.33      0.93 o 
   8   1   1       40.76       42.00      1.39 o 
   9   1   1       34.51       30.60      1.29 o 
  10   1   1        2.54        1.16      1.11 o 
  -9   2   1        2.67        3.08      0.95 o 
  -8   2   1       10.14       13.12      1.28 o 
  -7   2   1       74.26       69.76      2.15 o 
  -6   2   1       28.36       26.15      1.11 o 
  -5   2   1       50.23       54.05      1.60 o 
  -4   2   1        5.53        3.37      0.38 o 
  -3   2   1        8.21        6.46      0.40 o 
  -2   2   1        1.04        5.58      0.28 o 
  -1   2   1       55.37       43.26      0.74 o 
   0   2   1      199.58      192.62      1.97 o 
   1   2   1       70.66       60.58      0.63 o 
   2   2   1      266.20      274.95      1.94 o 
   3   2   1      102.95      103.51      1.39 o 
   4   2   1       51.88       48.42      0.95 o 
   5   2   1       99.40      122.35      1.91 o 
   6   2   1        0.68        0.39      0.33 o 
   7   2   1        0.01        1.06      0.37 o 
   8   2   1      107.06       80.14      1.87 o 
   9   2   1       32.92       27.68      1.40 o 
  10   2   1        8.20        8.34      1.07 o 
  -8   3   1        7.44        6.87      0.88 o 
  -7   3   1       10.20        9.42      0.79 o 
  -6   3   1      338.98      333.54      5.72 o 
  -5   3   1      770.07      728.39      8.38 o 
  -4   3   1       21.51       13.16      0.82 o 
  -3   3   1       54.15       53.18      1.61 o 
  -2   3   1      354.18      328.32      6.47 o 
  -1   3   1      771.31      752.72     10.99 o 
   0   3   1      569.30      524.60      4.96 o 
   1   3   1      622.86      593.74     10.56 o 
   2   3   1      809.87      777.27      7.67 o 
   3   3   1     1426.43     1391.49     18.22 o 
   4   3   1      411.08      370.72      3.18 o 
   5   3   1       90.84       98.24      1.28 o 
   6   3   1        2.25        2.00      0.31 o 
   7   3   1       25.26       19.88      0.90 o 
   8   3   1        8.37        8.32      0.65 o 
   9   3   1       75.82       68.72      2.08 o 
  10   3   1        3.17        4.97      0.95 o 
  -8   4   1        0.02       -0.11      0.59 o 
  -7   4   1        8.88        8.97      1.08 o 
  -6   4   1       13.17       13.84      1.21 o 
  -5   4   1       47.68       55.01      1.85 o 
  -4   4   1        1.79        1.77      0.63 o 
  -3   4   1        2.14        2.66      0.49 o 
  -2   4   1       96.82      133.55      1.68 o 
  -1   4   1     1679.77     1721.45     20.93 o 
   0   4   1      121.92      136.75      2.82 o 
   1   4   1      311.21      330.69      6.21 o 
   2   4   1        1.78        2.57      0.58 o 
   3   4   1      140.46      144.82      1.31 o 
   4   4   1        0.12        0.46      0.21 o 
   5   4   1        0.86        1.02      0.24 o 
   6   4   1      104.38      108.16      1.51 o 
   7   4   1      102.00       81.66      1.69 o 
   8   4   1        0.14        0.47      0.38 o 
   9   4   1       30.78       23.46      1.25 o 
  10   4   1       11.72       10.31      1.18 o 
  -7   5   1       40.76       40.65      1.90 o 
  -6   5   1        1.70        2.25      0.94 o 
  -5   5   1        3.81        3.35      0.61 o 
  -4   5   1        3.53        2.41      0.46 o 
  -3   5   1        0.24        0.06      0.34 o 
  -2   5   1      117.27      125.47      2.07 o 
  -1   5   1      121.31      130.57      2.25 o 
   0   5   1       37.13       44.99      1.03 o 
   1   5   1      108.50      110.19      2.61 o 
   2   5   1      417.62      436.00      4.15 o 
   3   5   1      644.93      712.95     10.40 o 
   4   5   1      285.27      259.67      2.92 o 
   5   5   1       10.27       15.24      0.53 o 
   6   5   1       25.51       23.68      0.71 o 
   7   5   1       80.39       65.01      1.61 o 
   8   5   1       16.27       19.24      0.87 o 
   9   5   1       14.36       15.81      1.12 o 
  10   5   1        9.59       10.69      1.03 o 
  -6   6   1       33.60       37.21      1.63 o 
  -5   6   1        2.05        1.89      0.67 o 
  -4   6   1        0.49        1.11      0.43 o 
  -3   6   1       16.38       16.52      0.79 o 
  -2   6   1        0.74       -0.07      0.29 o 
  -1   6   1       62.97       64.79      1.16 o 
   0   6   1       26.04       29.86      1.04 o 
   1   6   1        5.21        9.99      0.60 o 
   2   6   1       67.56       48.90      1.21 o 
   3   6   1      237.14      234.27      2.57 o 
   4   6   1        0.67        0.05      0.31 o 
   5   6   1        0.56        1.64      0.34 o 
   6   6   1       93.27       81.19      2.17 o 
   7   6   1      531.07      546.05      8.24 o 
   8   6   1       40.52       36.04      1.49 o 
   9   6   1        4.95        5.39      0.89 o 
  10   6   1        3.01        4.64      0.88 o 
  -5   7   1       39.45       44.12      2.29 o 
  -4   7   1        2.24        2.32      0.67 o 
  -3   7   1        0.60       -0.12      0.41 o 
  -2   7   1        9.31        6.76      0.63 o 
  -1   7   1        0.00        0.36      0.35 o 
   0   7   1        1.28        1.56      0.58 o 
   1   7   1      140.90      133.32      2.21 o 
   2   7   1        0.45        1.70      0.37 o 
   3   7   1        0.23        0.56      0.43 o 
   4   7   1        1.43        0.60      0.31 o 
   5   7   1        0.37        0.03      0.38 o 
   6   7   1       10.19       11.10      0.81 o 
   7   7   1      104.00      111.73      2.81 o 
   8   7   1       14.68       19.30      1.16 o 
   9   7   1       20.56       23.09      1.30 o 
  10   7   1        0.47       -0.23      0.57 o 
  -4   8   1        1.73        0.76      0.82 o 
  -3   8   1       59.45       48.46      2.05 o 
  -2   8   1      127.27      114.93      3.01 o 
  -1   8   1        0.57        0.82      0.59 o 
   0   8   1       25.96       24.00      1.27 o 
   1   8   1       43.92       53.73      1.71 o 
   2   8   1       89.14       70.80      2.33 o 
   3   8   1       88.25       93.06      3.14 o 
   4   8   1        3.10        1.93      0.55 o 
   5   8   1        6.65        3.88      0.56 o 
   6   8   1       11.99       11.88      0.80 o 
   7   8   1        3.76        3.74      0.76 o 
   8   8   1        0.29       -0.42      0.60 o 
   9   8   1        4.05        5.62      0.75 o 
  -3   9   1       15.16       19.38      1.46 o 
  -2   9   1        3.88        5.18      0.87 o 
  -1   9   1       11.05       14.01      1.16 o 
   0   9   1        9.28        8.18      1.23 o 
   1   9   1      233.64      243.59      5.94 o 
   2   9   1      404.73      412.66      6.96 o 
   3   9   1       27.57       18.39      1.43 o 
   4   9   1        1.38        1.61      0.72 o 
   5   9   1       16.73       17.29      1.16 o 
   6   9   1        6.34        3.28      0.66 o 
   7   9   1       24.77       26.25      2.02 o 
   8   9   1        4.98        6.64      1.28 o 
   9   9   1        9.51       14.15      1.65 o 
  -2  10   1        4.29        5.36      1.25 o 
  -1  10   1        0.76        1.17      1.22 o 
   0  10   1        0.04        1.17      0.88 o 
   1  10   1       53.81       62.15      3.14 o 
   2  10   1        3.88        2.15      0.82 o 
   3  10   1        2.60        1.64      0.91 o 
   4  10   1       10.49       10.81      1.07 o 
   5  10   1       19.97       17.39      1.29 o 
   6  10   1       44.11       39.79      2.18 o 
   7  10   1        0.50        1.10      0.94 o 
   8  10   1        0.01       -0.33      1.03 o 
   1  11   1        0.29        0.98      0.80 o 
   2  11   1        0.03        0.04      0.80 o 
   3  11   1        6.73        3.88      0.91 o 
   4  11   1        1.08        3.36      0.81 o 
   5  11   1        7.84       13.42      1.25 o 
   6  11   1        0.83        0.81      0.82 o 
  -5 -10   2        0.03        0.92      0.86 o 
  -4 -10   2       14.68       16.20      1.51 o 
  -3 -10   2        0.04        1.19      0.79 o 
  -2 -10   2        0.04       -0.83      0.83 o 
  -1 -10   2        1.02        0.39      0.73 o 
  -7  -9   2        3.02        4.03      1.11 o 
  -6  -9   2        2.70        0.13      1.11 o 
  -5  -9   2        2.33        1.05      0.96 o 
  -4  -9   2        3.29        5.59      0.84 o 
  -3  -9   2        2.91        2.34      0.91 o 
  -2  -9   2        5.11        6.62      1.03 o 
  -1  -9   2       39.51       33.23      1.96 o 
   0  -9   2        8.09       10.28      1.21 o 
   1  -9   2        1.06        1.22      0.75 o 
  -8  -8   2        0.13       -0.03      0.81 o 
  -7  -8   2        0.65        0.34      0.72 o 
  -6  -8   2       34.27       29.67      1.86 o 
  -5  -8   2       26.42       22.09      1.56 o 
  -4  -8   2       95.92       90.31      2.50 o 
  -3  -8   2       14.59       12.94      1.68 o 
  -2  -8   2       22.50       19.97      1.41 o 
  -1  -8   2       40.74       28.42      1.71 o 
   0  -8   2       16.46        9.17      0.96 o 
   1  -8   2       28.59       24.27      1.28 o 
   2  -8   2        4.95        6.27      0.85 o 
   3  -8   2        0.25        0.67      0.89 o 
  -9  -7   2        0.26        0.50      0.99 o 
  -8  -7   2        8.06        8.97      1.00 o 
  -7  -7   2        4.11        5.28      0.85 o 
  -6  -7   2       15.89       15.12      1.14 o 
  -5  -7   2        2.80        4.24      0.67 o 
  -4  -7   2       70.34       74.29      1.80 o 
  -3  -7   2       14.84       17.06      0.95 o 
  -2  -7   2       59.18       50.67      2.13 o 
  -1  -7   2     1047.35     1034.84     10.46 o 
   0  -7   2      428.68      395.77      8.53 o 
   1  -7   2       40.28       37.85      1.59 o 
   2  -7   2        3.50        1.22      0.62 o 
   3  -7   2        4.27        5.77      0.81 o 
   4  -7   2       17.15       23.72      1.75 o 
  -9  -6   2        2.73        1.87      1.23 o 
  -8  -6   2        0.06        1.63      0.91 o 
  -7  -6   2        8.67        8.76      1.00 o 
  -6  -6   2       21.37       17.62      1.26 o 
  -5  -6   2       60.65       59.66      1.52 o 
  -4  -6   2        1.69        3.69      0.49 o 
  -3  -6   2        9.80        6.17      0.51 o 
  -2  -6   2        8.83        8.42      0.71 o 
  -1  -6   2      275.15      217.85      2.40 o 
   0  -6   2      114.67       76.27      1.42 o 
   1  -6   2       43.47       44.30      1.18 o 
   2  -6   2       24.31       22.53      1.04 o 
   3  -6   2      190.71      169.82      3.00 o 
   4  -6   2       26.13       18.52      1.08 o 
   5  -6   2        9.84       10.09      1.47 o 
  -9  -5   2        6.67        6.86      1.00 o 
  -8  -5   2        0.71        0.13      0.64 o 
  -7  -5   2        1.25        2.44      0.53 o 
  -6  -5   2       56.84       54.29      1.60 o 
  -5  -5   2       17.75       16.56      0.73 o 
  -4  -5   2       86.88       80.91      1.36 o 
  -3  -5   2       14.28       15.32      0.42 o 
  -2  -5   2       30.26       32.66      1.12 o 
  -1  -5   2       77.66       72.85      1.25 o 
   0  -5   2      106.41      102.95      2.02 o 
   1  -5   2       79.13       73.15      1.39 o 
   2  -5   2       10.61        9.26      0.73 o 
   3  -5   2        0.00        0.28      0.46 o 
   4  -5   2       66.23       53.86      1.88 o 
   5  -5   2       19.31       15.11      1.03 o 
   6  -5   2        3.81        2.70      0.64 o 
 -10  -4   2        9.60       10.34      1.53 o 
  -9  -4   2        0.42        0.65      0.70 o 
  -8  -4   2        0.43        1.58      0.49 o 
  -7  -4   2      461.03      446.14      5.40 o 
  -6  -4   2      698.61      710.11      9.44 o 
  -5  -4   2       86.27       72.53      1.58 o 
  -4  -4   2       10.22        7.47      0.39 o 
  -3  -4   2        4.75        1.44      0.25 o 
  -2  -4   2        9.17        3.56      0.30 o 
  -1  -4   2      412.09      385.01      7.48 o 
   0  -4   2      155.72      197.37      3.81 o 
   1  -4   2       16.08       14.08      0.56 o 
   2  -4   2       28.53       29.74      0.95 o 
   3  -4   2       49.68       44.14      1.38 o 
   4  -4   2       67.46       70.89      1.64 o 
   5  -4   2        3.41        5.81      0.65 o 
   6  -4   2       38.56       39.20      1.74 o 
   7  -4   2        3.02        2.63      0.75 o 
 -10  -3   2        0.16        0.85      0.77 o 
  -9  -3   2        1.25        0.93      0.63 o 
  -8  -3   2       41.90       46.07      1.77 o 
  -7  -3   2        2.77        2.61      0.64 o 
  -6  -3   2        4.48        2.69      0.47 o 
  -5  -3   2        2.56        2.16      0.48 o 
  -4  -3   2       93.35       98.91      1.85 o 
  -3  -3   2      665.66      596.36     12.30 o 
  -2  -3   2     1836.22     2147.10     26.83 o 
  -1  -3   2      153.87      166.87      2.88 o 
   0  -3   2      489.82      478.29      8.18 o 
   1  -3   2      328.38      326.19      7.05 o 
   2  -3   2      298.55      345.65      4.97 o 
   3  -3   2      229.86      242.86      3.21 o 
   4  -3   2       53.97       55.27      1.35 o 
   5  -3   2       76.93       68.18      1.74 o 
   6  -3   2        0.07        0.86      0.67 o 
   7  -3   2        1.38        2.88      0.79 o 
   8  -3   2        2.86        3.30      0.79 o 
 -10  -2   2        7.04        8.13      1.21 o 
  -9  -2   2        2.58        2.57      0.63 o 
  -8  -2   2        7.86        4.71      0.71 o 
  -7  -2   2       31.65       26.21      1.08 o 
  -6  -2   2      177.93      162.67      2.74 o 
  -5  -2   2        2.04        1.73      0.40 o 
  -4  -2   2        3.40        6.90      0.64 o 
  -3  -2   2        1.68        0.02      0.28 o 
  -2  -2   2       12.27       24.88      0.79 o 
  -1  -2   2      101.12       95.50      1.53 o 
   0  -2   2     1467.32     1564.80     20.82 o 
   1  -2   2      607.20      695.00     12.30 o 
   2  -2   2     1473.70     1461.85     10.62 o 
   3  -2   2       16.67       11.06      0.61 o 
   4  -2   2       19.84       20.91      0.78 o 
   5  -2   2       39.20       39.41      1.47 o 
   6  -2   2       29.55       33.39      1.76 o 
   7  -2   2       98.93       94.26      3.02 o 
   8  -2   2        0.14        0.64      0.66 o 
 -10  -1   2        2.30        3.42      0.94 o 
  -9  -1   2       12.32       11.92      1.07 o 
  -8  -1   2       11.49       11.06      1.11 o 
  -7  -1   2        5.13        3.64      0.48 o 
  -6  -1   2       28.60       33.15      0.99 o 
  -5  -1   2        7.62        5.13      0.40 o 
  -4  -1   2       13.62       12.71      0.44 o 
  -3  -1   2      293.44      225.30      3.64 o 
  -2  -1   2     1138.57      939.92     13.20 o 
  -1  -1   2     1245.13     1326.91     12.94 o 
   0  -1   2     3000.42     2838.40     26.22 o 
   1  -1   2       13.02       18.29      0.41 o 
   2  -1   2      111.16      112.96      1.98 o 
   3  -1   2        0.69        7.47      0.38 o 
   4  -1   2       42.38       57.11      1.31 o 
   5  -1   2        0.15       -0.31      0.50 o 
   6  -1   2      570.29      510.00      7.47 o 
   7  -1   2      157.80      157.56      3.83 o 
   8  -1   2       33.27       33.30      1.42 o 
   9  -1   2        3.58        2.72      0.77 o 
  -9   0   2        0.46        1.43      0.77 o 
  -8   0   2       37.44       27.04      1.65 o 
  -7   0   2       64.18       54.10      1.49 o 
  -6   0   2       32.40       40.86      1.18 o 
  -5   0   2        7.78        8.26      0.51 o 
  -4   0   2      161.09      162.08      1.92 o 
  -3   0   2      284.15      325.40      5.81 o 
  -2   0   2      693.79      718.89      7.85 o 
  -1   0   2      341.75      309.44      2.53 o 
   0   0   2      109.02       85.06      0.82 o 
   1   0   2      469.15      459.28      4.53 o 
   2   0   2      166.19      149.86      1.51 o 
   3   0   2      172.81      190.37      2.86 o 
   4   0   2       63.83       89.25      2.31 o 
   5   0   2       34.92       35.47      1.22 o 
   6   0   2      145.88      150.82      2.84 o 
   7   0   2       18.06       14.17      1.01 o 
   8   0   2        9.75        6.19      0.67 o 
   9   0   2       31.52       36.79      1.60 o 
  -9   1   2        0.01        1.33      0.86 o 
  -8   1   2        4.96        3.55      0.66 o 
  -7   1   2        0.03       -0.28      0.40 o 
  -6   1   2        8.85       10.25      0.56 o 
  -5   1   2        7.48        5.66      0.40 o 
  -4   1   2      294.02      276.76      2.87 o 
  -3   1   2      326.42      395.22      3.26 o 
  -2   1   2      582.70      527.46      7.36 o 
  -1   1   2      668.65      654.47      5.23 o 
   0   1   2       28.26       26.40      0.48 o 
   1   1   2     1217.24     1284.20      5.56 o 
   2   1   2      394.86      396.17      3.09 o 
   3   1   2       77.29       95.84      1.96 o 
   4   1   2       22.08       31.25      0.80 o 
   5   1   2        0.58        0.15      0.30 o 
   6   1   2        0.74        0.07      0.35 o 
   7   1   2        2.36        1.61      0.46 o 
   8   1   2        2.54        2.19      0.47 o 
   9   1   2       19.04       16.05      1.09 o 
  10   1   2        9.87       10.04      1.09 o 
  -9   2   2        0.02        0.70      0.77 o 
  -8   2   2        6.96        7.31      0.90 o 
  -7   2   2       96.97       98.09      2.09 o 
  -6   2   2      198.56      202.22      2.89 o 
  -5   2   2       15.43       14.65      0.65 o 
  -4   2   2      213.09      215.29      2.61 o 
  -3   2   2       10.39       10.17      0.53 o 
  -2   2   2      657.25      616.30      9.62 o 
  -1   2   2       27.75       31.58      0.54 o 
   0   2   2     2160.09     2226.56     15.62 o 
   1   2   2      564.12      566.16      4.16 o 
   2   2   2      798.94      836.78      7.80 o 
   3   2   2        5.77        6.42      0.28 o 
   4   2   2      254.62      283.86      2.85 o 
   5   2   2        0.08        1.33      0.33 o 
   6   2   2       15.02       20.56      0.83 o 
   7   2   2       10.86       12.93      0.77 o 
   8   2   2       84.16       95.55      2.15 o 
   9   2   2        1.51        2.14      0.63 o 
  10   2   2        1.06        0.16      0.64 o 
  -8   3   2        0.51        0.98      0.84 o 
  -7   3   2        4.84        5.17      0.83 o 
  -6   3   2       22.79       20.08      1.09 o 
  -5   3   2      168.16      187.20      3.64 o 
  -4   3   2        2.25        7.82      0.65 o 
  -3   3   2       11.16       14.05      0.68 o 
  -2   3   2       13.70       21.93      0.67 o 
  -1   3   2       11.02       16.26      0.44 o 
   0   3   2      459.43      491.09      5.55 o 
   1   3   2     1685.36     1650.46     12.17 o 
   2   3   2       21.19       30.61      0.66 o 
   3   3   2       21.61       19.41      0.44 o 
   4   3   2      486.76      458.46      5.17 o 
   5   3   2      208.37      237.01      2.90 o 
   6   3   2        7.91        9.51      0.56 o 
   7   3   2       37.75       45.58      1.30 o 
   8   3   2        1.61        1.66      0.42 o 
   9   3   2       69.84       65.18      2.23 o 
  10   3   2        9.72        9.64      0.95 o 
  -8   4   2        9.16       12.08      1.07 o 
  -7   4   2        9.34       12.36      0.99 o 
  -6   4   2      179.63      188.70      3.41 o 
  -5   4   2       38.18       38.17      1.58 o 
  -4   4   2       80.56       69.04      1.48 o 
  -3   4   2        2.29        1.45      0.24 o 
  -2   4   2      559.00      531.65      5.02 o 
  -1   4   2        5.93        5.56      0.36 o 
   0   4   2       37.60       43.87      0.94 o 
   1   4   2     1032.70      954.45     14.01 o 
   2   4   2      348.77      328.14      5.48 o 
   3   4   2      557.46      551.88      6.69 o 
   4   4   2       19.75       21.40      0.55 o 
   5   4   2       83.39       89.26      1.31 o 
   6   4   2        0.52        0.23      0.22 o 
   7   4   2       81.64       90.87      1.78 o 
   8   4   2       55.10       69.86      2.13 o 
   9   4   2        7.93        7.34      0.78 o 
  10   4   2       10.21       12.26      1.02 o 
  -7   5   2       13.19       12.09      1.06 o 
  -6   5   2       19.17       21.73      1.36 o 
  -5   5   2      233.52      263.70      4.71 o 
  -4   5   2      129.75      110.51      4.07 o 
  -3   5   2        2.80        3.04      0.35 o 
  -2   5   2      477.05      472.32      5.30 o 
  -1   5   2       26.59       19.68      0.66 o 
   0   5   2       44.13       37.75      0.90 o 
   1   5   2        3.60        2.37      0.24 o 
   2   5   2      217.36      225.02      2.87 o 
   3   5   2      381.65      386.05      7.56 o 
   4   5   2      122.44      112.47      1.57 o 
   5   5   2      240.28      206.86      3.46 o 
   6   5   2       69.40       72.35      1.32 o 
   7   5   2       18.65       14.62      1.14 o 
   8   5   2       18.18       22.61      1.21 o 
   9   5   2       30.94       28.00      1.34 o 
  10   5   2        0.76        1.16      0.59 o 
  -6   6   2        4.46        3.51      0.83 o 
  -5   6   2       23.26       21.62      1.33 o 
  -4   6   2        8.39        7.11      0.76 o 
  -3   6   2        6.69        4.97      0.69 o 
  -2   6   2      103.31       97.29      1.73 o 
  -1   6   2       20.61       20.83      0.69 o 
   0   6   2       46.49       52.84      1.25 o 
   1   6   2        0.12        0.45      0.33 o 
   2   6   2       23.72       26.43      0.85 o 
   3   6   2       29.46       31.37      0.70 o 
   4   6   2      198.50      186.23      2.93 o 
   5   6   2       66.24       71.10      1.56 o 
   6   6   2       69.31       76.76      1.48 o 
   7   6   2      304.52      300.25      3.84 o 
   8   6   2        8.92       14.94      0.97 o 
   9   6   2        0.65        0.45      0.57 o 
  10   6   2        0.36       -0.02      0.70 o 
  -6   7   2       16.51       14.41      1.43 o 
  -5   7   2        7.32        8.85      1.20 o 
  -4   7   2        0.31        0.03      0.61 o 
  -3   7   2       26.51       28.21      1.24 o 
  -2   7   2       40.69       48.31      1.46 o 
  -1   7   2      205.25      211.68      2.41 o 
   0   7   2        1.37        1.96      0.56 o 
   1   7   2       12.78       15.84      0.90 o 
   2   7   2        5.74        5.94      0.59 o 
   3   7   2        1.06        0.41      0.18 o 
   4   7   2       20.48       16.28      0.82 o 
   5   7   2       24.89       22.98      1.05 o 
   6   7   2        2.35        2.03      0.54 o 
   7   7   2        0.11        0.04      0.57 o 
   8   7   2       40.84       36.23      1.39 o 
   9   7   2        5.21        5.69      0.72 o 
  10   7   2        1.95        3.19      0.66 o 
  -5   8   2       30.11       30.93      2.05 o 
  -4   8   2        4.15        4.48      0.95 o 
  -3   8   2       64.89       64.76      2.32 o 
  -2   8   2       25.33       26.13      1.47 o 
  -1   8   2        0.10        0.71      0.55 o 
   0   8   2       59.30       53.33      1.83 o 
   1   8   2        4.28        3.55      0.60 o 
   2   8   2        4.09        7.12      0.64 o 
   3   8   2        1.33        0.50      0.34 o 
   4   8   2        1.58        1.84      0.47 o 
   5   8   2        4.46        5.97      0.60 o 
   6   8   2        0.06        1.33      0.49 o 
   7   8   2       37.71       30.68      1.68 o 
   8   8   2        0.34        0.34      0.64 o 
   9   8   2        0.01       -0.30      0.56 o 
  -3   9   2        2.27        2.83      0.85 o 
  -2   9   2       21.05       23.82      1.49 o 
  -1   9   2       14.87       11.89      1.10 o 
   0   9   2        1.17        0.76      0.55 o 
   1   9   2      225.75      217.94      3.86 o 
   2   9   2      239.90      231.83      6.45 o 
   3   9   2        6.02        3.47      0.89 o 
   4   9   2        0.01        0.43      0.61 o 
   5   9   2       36.00       27.29      1.41 o 
   6   9   2       22.98       23.46      1.32 o 
   7   9   2        0.79        0.12      0.77 o 
   8   9   2       26.56       22.67      1.58 o 
   9   9   2        5.97        6.99      1.16 o 
  -2  10   2        5.58        6.93      1.02 o 
  -1  10   2        7.14        8.16      1.17 o 
   0  10   2        1.28        0.54      0.75 o 
   1  10   2        2.32        3.48      0.88 o 
   2  10   2        0.02        1.86      0.93 o 
   3  10   2        6.27        2.20      0.80 o 
   4  10   2        1.57        1.23      0.63 o 
   5  10   2       18.76       16.51      1.23 o 
   6  10   2       38.12       48.21      1.98 o 
   7  10   2        4.08        2.34      0.78 o 
   8  10   2        0.02        1.88      0.90 o 
   0  11   2        0.84        0.73      0.88 o 
   1  11   2        1.49        4.45      1.16 o 
   2  11   2        8.06        5.93      1.07 o 
   3  11   2        0.18        0.49      0.81 o 
   4  11   2        3.49        4.55      0.86 o 
   5  11   2        0.98        1.25      0.70 o 
   6  11   2       10.17       13.21      1.54 o 
   7  11   2        9.85       10.71      1.35 o 
  -6  -9   3        0.80        1.55      1.07 o 
  -5  -9   3       33.09       41.57      2.23 o 
  -4  -9   3        2.06        4.59      0.95 o 
  -3  -9   3       18.84       23.32      1.62 o 
  -2  -9   3        8.90       11.54      1.23 o 
  -1  -9   3        1.45       -0.27      0.97 o 
   0  -9   3       49.29       49.67      2.18 o 
  -7  -8   3        2.63        4.44      1.05 o 
  -6  -8   3        1.86        1.30      0.78 o 
  -5  -8   3       34.16       29.59      1.82 o 
  -4  -8   3       28.27       26.42      1.40 o 
  -3  -8   3       24.25       22.12      1.46 o 
  -2  -8   3        2.38        5.44      0.89 o 
  -1  -8   3        8.64       16.73      1.24 o 
   0  -8   3       19.58       14.56      1.32 o 
   1  -8   3        5.17        4.15      0.94 o 
   2  -8   3        0.58        2.85      0.95 o 
  -8  -7   3        0.12        0.02      0.75 o 
  -7  -7   3        8.29        9.09      1.04 o 
  -6  -7   3        3.98        1.77      0.87 o 
  -5  -7   3        8.69        6.85      0.83 o 
  -4  -7   3       23.07       23.63      1.24 o 
  -3  -7   3        6.77        9.85      0.99 o 
  -2  -7   3       25.81       25.61      2.12 o 
  -1  -7   3      514.06      461.14      7.75 o 
   0  -7   3       11.89       16.40      1.70 o 
   1  -7   3       32.33       28.41      1.68 o 
   2  -7   3       14.03       17.63      1.61 o 
   3  -7   3        3.94        2.73      0.72 o 
   4  -7   3       52.33       46.01      2.06 o 
  -9  -6   3       24.21       26.97      2.20 o 
  -8  -6   3        6.11        4.59      0.89 o 
  -7  -6   3        0.50        0.85      0.70 o 
  -6  -6   3        5.55        8.08      0.97 o 
  -5  -6   3       19.17       19.15      1.02 o 
  -4  -6   3        5.35        4.35      0.32 o 
  -3  -6   3        0.66        0.59      0.34 o 
  -2  -6   3      223.18      223.03      3.55 o 
  -1  -6   3      206.60      243.48      2.82 o 
   0  -6   3      230.05      254.00      3.81 o 
   1  -6   3       22.93       21.56      1.09 o 
   2  -6   3       47.49       44.55      1.60 o 
   3  -6   3       25.77       21.15      1.32 o 
   4  -6   3       25.37       28.00      1.53 o 
   5  -6   3        4.35        2.50      0.79 o 
  -9  -5   3        8.11        7.14      1.15 o 
  -8  -5   3       33.98       36.21      1.93 o 
  -7  -5   3        4.45        2.94      0.50 o 
  -6  -5   3       35.75       37.24      1.26 o 
  -5  -5   3       33.07       31.67      1.30 o 
  -4  -5   3       12.41       15.97      0.71 o 
  -3  -5   3        4.62        6.44      0.42 o 
  -2  -5   3        2.77        4.56      0.39 o 
  -1  -5   3       57.73       52.45      1.78 o 
   0  -5   3       25.37       19.56      0.81 o 
   1  -5   3        1.96        2.31      0.41 o 
   2  -5   3       19.50       12.76      0.70 o 
   3  -5   3        6.49        9.83      0.87 o 
   4  -5   3        5.29        2.88      0.59 o 
   5  -5   3        1.02       -0.19      0.74 o 
   6  -5   3        0.00        0.54      0.69 o 
  -9  -4   3        2.51        0.94      0.85 o 
  -8  -4   3        0.40        0.90      0.85 o 
  -7  -4   3      186.50      184.91      3.23 o 
  -6  -4   3      458.83      451.21      5.06 o 
  -5  -4   3       40.47       39.26      1.22 o 
  -4  -4   3       68.36       66.43      1.21 o 
  -3  -4   3       15.39       19.84      0.85 o 
  -2  -4   3       67.15       88.27      1.97 o 
  -1  -4   3      139.76      156.44      2.22 o 
   0  -4   3      248.63      287.61      5.53 o 
   1  -4   3      223.78      250.67      5.96 o 
   2  -4   3       48.18       49.20      1.20 o 
   3  -4   3        1.03        1.43      0.51 o 
   4  -4   3        5.15        4.73      0.47 o 
   5  -4   3        5.12        1.39      0.52 o 
   6  -4   3        1.24        0.69      0.58 o 
   7  -4   3        0.01        0.09      0.70 o 
  -9  -3   3        0.12        0.07      0.61 o 
  -8  -3   3       57.07       50.24      1.90 o 
  -7  -3   3      111.72      104.20      2.33 o 
  -6  -3   3        2.93        4.20      0.84 o 
  -5  -3   3       38.73       29.56      1.16 o 
  -4  -3   3        4.34        6.11      0.51 o 
  -3  -3   3       29.72       59.93      1.16 o 
  -2  -3   3     1207.58     1181.90     21.68 o 
  -1  -3   3      147.07      165.67      2.70 o 
   0  -3   3       78.16       73.82      1.46 o 
   1  -3   3       79.54       87.12      1.66 o 
   2  -3   3       26.82       32.31      0.90 o 
   3  -3   3       10.44       10.17      0.70 o 
   4  -3   3        0.14       -0.20      0.30 o 
   5  -3   3       44.49       53.25      1.68 o 
   6  -3   3       22.39       17.49      1.17 o 
   7  -3   3        0.01        0.48      0.84 o 
   8  -3   3        6.88        7.00      1.17 o 
  -9  -2   3        0.76       -0.14      0.88 o 
  -8  -2   3       16.32       23.14      1.34 o 
  -7  -2   3       42.33       41.99      1.44 o 
  -6  -2   3      191.70      203.08      4.11 o 
  -5  -2   3        0.97       -0.33      0.53 o 
  -4  -2   3        0.44        0.88      0.43 o 
  -3  -2   3      601.83      593.93      9.49 o 
  -2  -2   3      110.77      146.19      3.79 o 
  -1  -2   3        0.07        0.55      0.29 o 
   0  -2   3      138.21      107.79      2.14 o 
   1  -2   3      282.76      302.97      7.35 o 
   2  -2   3     1420.25     1465.32     10.73 o 
   3  -2   3      133.01      136.81      1.69 o 
   4  -2   3       52.33       58.10      1.54 o 
   5  -2   3       99.79      107.78      2.46 o 
   6  -2   3       12.88       10.85      1.12 o 
   7  -2   3        7.36        8.44      1.06 o 
   8  -2   3        0.28       -0.19      0.79 o 
  -9  -1   3        0.64       -0.01      0.91 o 
  -8  -1   3       16.81       14.60      1.22 o 
  -7  -1   3        0.11        0.53      0.58 o 
  -6  -1   3       53.25       44.02      1.06 o 
  -5  -1   3      205.54      175.58      4.60 o 
  -4  -1   3       18.94       20.99      0.83 o 
  -3  -1   3        0.06        1.26      0.32 o 
  -2  -1   3      231.89      171.92      2.34 o 
  -1  -1   3      215.33      171.97      2.74 o 
   0  -1   3        3.63        4.69      0.29 o 
   1  -1   3       47.64       64.99      1.69 o 
   2  -1   3      506.87      518.76     10.52 o 
   3  -1   3        4.41        5.46      0.36 o 
   4  -1   3       25.79       21.86      0.66 o 
   5  -1   3       61.58       60.12      1.62 o 
   6  -1   3      657.23      685.41      8.00 o 
   7  -1   3      283.91      275.87      4.42 o 
   8  -1   3        7.74        9.93      1.17 o 
   9  -1   3       17.19       21.69      1.71 o 
  -9   0   3        0.32       -0.72      0.72 o 
  -8   0   3       72.67       70.09      2.71 o 
  -7   0   3      208.93      191.71      3.37 o 
  -6   0   3      201.93      201.87      2.97 o 
  -5   0   3       11.52       10.52      0.50 o 
  -4   0   3        1.24       -0.08      0.36 o 
  -3   0   3        3.58        2.64      0.29 o 
  -2   0   3        1.54        1.06      0.24 o 
  -1   0   3      578.51      565.80      5.05 o 
   0   0   3     1640.03     1611.03     19.21 o 
   1   0   3      808.94      798.35      6.92 o 
   2   0   3       10.09        9.35      0.31 o 
   3   0   3        4.54        1.81      0.17 o 
   4   0   3       13.75       11.44      0.56 o 
   5   0   3        0.04       -0.07      0.32 o 
   6   0   3       59.79       58.07      1.74 o 
   7   0   3      130.77      140.02      2.98 o 
   8   0   3       11.58       13.60      0.92 o 
   9   0   3       10.65        8.83      1.18 o 
  -9   1   3       28.38       29.26      1.90 o 
  -8   1   3       37.11       38.25      2.15 o 
  -7   1   3       22.91       25.36      1.55 o 
  -6   1   3       44.60       49.00      1.21 o 
  -5   1   3      122.07      119.87      1.67 o 
  -4   1   3     1043.62     1151.00      8.07 o 
  -3   1   3      911.42      833.49      6.76 o 
  -2   1   3      521.38      563.39      8.53 o 
  -1   1   3      217.97      183.47      2.85 o 
   0   1   3     1366.20     1348.47     14.23 o 
   1   1   3      822.39      870.82      8.04 o 
   2   1   3      110.65      103.78      1.17 o 
   3   1   3       63.41       70.87      1.79 o 
   4   1   3      107.60      129.63      2.35 o 
   5   1   3        8.90       11.25      0.54 o 
   6   1   3        1.09        0.62      0.34 o 
   7   1   3       21.99       19.16      0.93 o 
   8   1   3        0.00       -0.46      0.46 o 
   9   1   3       56.41       58.90      2.26 o 
  -9   2   3        0.33       -0.62      0.83 o 
  -8   2   3        2.88        2.97      0.82 o 
  -7   2   3        0.00       -0.12      0.62 o 
  -6   2   3        6.02        6.24      0.80 o 
  -5   2   3       21.37       17.29      0.65 o 
  -4   2   3      112.11      113.09      1.95 o 
  -3   2   3       30.45       29.57      0.83 o 
  -2   2   3       30.05       25.85      0.89 o 
  -1   2   3      594.96      631.52     10.26 o 
   0   2   3     7492.87     7222.97    117.10 o 
   1   2   3    24158.53    21037.48    131.90 o 
   2   2   3      118.59      118.82      1.38 o 
   3   2   3        3.18        3.38      0.24 o 
   4   2   3      101.14      123.94      3.31 o 
   5   2   3        6.03        4.61      0.39 o 
   6   2   3       29.99       33.57      0.94 o 
   7   2   3       14.60       17.23      0.86 o 
   8   2   3        9.80       13.40      0.84 o 
   9   2   3       33.98       29.94      1.69 o 
  10   2   3        1.08        0.36      0.68 o 
  -8   3   3        3.87        4.46      0.81 o 
  -7   3   3       63.35       63.09      2.00 o 
  -6   3   3      148.79      154.97      2.99 o 
  -5   3   3        0.08        0.81      0.33 o 
  -4   3   3       38.48       26.65      1.10 o 
  -3   3   3       32.08       44.74      1.32 o 
  -2   3   3      513.90      562.60     10.40 o 
  -1   3   3      593.24      614.70     11.55 o 
   0   3   3     1206.38     1138.25     12.25 o 
   1   3   3     1098.89     1093.30     12.96 o 
   2   3   3      347.13      342.35      3.74 o 
   3   3   3      162.23      170.42      2.62 o 
   4   3   3       10.46       10.54      0.47 o 
   5   3   3     1151.95     1196.10     11.37 o 
   6   3   3       56.48       56.27      1.20 o 
   7   3   3        2.02        1.23      0.31 o 
   8   3   3        2.67        1.44      0.61 o 
   9   3   3       22.23       22.43      1.35 o 
  10   3   3       31.15       34.16      2.11 o 
  -8   4   3       35.46       40.45      1.79 o 
  -7   4   3       14.08       13.84      1.17 o 
  -6   4   3       66.02       68.60      2.07 o 
  -5   4   3      231.35      230.74      3.61 o 
  -4   4   3       25.12       19.36      1.16 o 
  -3   4   3       49.03       42.43      1.39 o 
  -2   4   3        1.22        3.88      0.41 o 
  -1   4   3       73.70      103.14      1.50 o 
   0   4   3      118.66      123.29      1.42 o 
   1   4   3       12.52       11.20      0.38 o 
   2   4   3       43.52       47.35      1.32 o 
   3   4   3      477.71      512.34      7.37 o 
   4   4   3       50.36       46.29      1.23 o 
   5   4   3       97.52       88.60      1.73 o 
   6   4   3       84.70       88.59      2.34 o 
   7   4   3       40.19       34.28      1.39 o 
   8   4   3        2.29       -0.53      0.53 o 
   9   4   3        7.66        8.58      0.90 o 
  10   4   3        6.23        6.44      0.88 o 
  -7   5   3       49.68       48.29      1.93 o 
  -6   5   3       61.56       64.37      2.05 o 
  -5   5   3      685.85      690.82      8.83 o 
  -4   5   3      266.55      286.83      4.37 o 
  -3   5   3        2.04        0.41      0.46 o 
  -2   5   3      115.99      126.10      2.81 o 
  -1   5   3        5.93        2.89      0.29 o 
   0   5   3      223.79      211.82      2.52 o 
   1   5   3       34.35       22.07      0.55 o 
   2   5   3      239.45      247.55      3.83 o 
   3   5   3        4.34        1.67      0.32 o 
   4   5   3        0.11       -0.05      0.20 o 
   5   5   3       46.91       44.75      0.84 o 
   6   5   3       10.00       10.57      0.72 o 
   7   5   3       33.98       39.35      1.48 o 
   8   5   3       43.20       36.95      1.78 o 
   9   5   3       48.31       48.41      2.19 o 
  10   5   3        0.43        1.79      0.77 o 
  -6   6   3       30.93       30.95      1.59 o 
  -5   6   3       96.04       98.66      2.73 o 
  -4   6   3        0.00       -0.48      0.57 o 
  -3   6   3        4.42        3.06      0.64 o 
  -2   6   3      162.50      170.97      3.69 o 
  -1   6   3      243.46      247.79      3.15 o 
   0   6   3      288.27      321.34      3.89 o 
   1   6   3        9.33        8.15      0.37 o 
   2   6   3        3.30        2.56      0.29 o 
   3   6   3        0.27        0.57      0.31 o 
   4   6   3      428.60      468.24      5.56 o 
   5   6   3       58.16       54.25      1.08 o 
   6   6   3        0.00       -0.16      0.33 o 
   7   6   3        0.09        0.95      0.55 o 
   8   6   3       50.66       59.68      2.00 o 
   9   6   3        8.15        5.09      0.76 o 
  10   6   3        4.46        5.22      0.88 o 
  -6   7   3        4.81        7.12      1.12 o 
  -5   7   3        4.39        3.98      0.83 o 
  -4   7   3        1.64        1.76      0.65 o 
  -3   7   3        0.12        0.00      0.54 o 
  -2   7   3        0.45        0.46      0.50 o 
  -1   7   3       45.17       53.41      1.19 o 
   0   7   3       35.46       27.86      0.98 o 
   1   7   3       24.66       21.15      0.74 o 
   2   7   3        4.58        3.56      0.31 o 
   3   7   3       44.63       48.85      1.16 o 
   4   7   3       80.52       81.20      1.19 o 
   5   7   3        1.84        0.39      0.25 o 
   6   7   3        0.79        1.15      0.48 o 
   7   7   3       27.97       27.86      1.23 o 
   8   7   3       74.92       85.63      2.22 o 
   9   7   3       65.02       62.29      1.99 o 
  10   7   3        2.98        1.24      0.60 o 
  -5   8   3        0.88        0.30      0.93 o 
  -4   8   3        0.02        0.07      0.82 o 
  -3   8   3       24.33       22.92      1.59 o 
  -2   8   3       52.59       52.02      1.94 o 
  -1   8   3        1.05        0.56      0.43 o 
   0   8   3       82.35       90.06      2.37 o 
   1   8   3       45.88       46.69      1.61 o 
   2   8   3        6.44       12.46      0.83 o 
   3   8   3        5.49        7.34      0.72 o 
   4   8   3       21.81       22.91      0.75 o 
   5   8   3        0.17        0.55      0.42 o 
   6   8   3       26.83       35.98      1.35 o 
   7   8   3      212.08      230.09      4.49 o 
   8   8   3        8.46        7.95      0.74 o 
   9   8   3        0.83       -0.42      0.51 o 
  -4   9   3        0.97        1.38      1.86 o 
  -3   9   3        0.66        1.44      0.66 o 
  -2   9   3       42.52       40.14      1.82 o 
  -1   9   3       14.73       19.35      1.18 o 
   0   9   3        1.02        1.57      0.70 o 
   1   9   3       30.18       33.51      1.47 o 
   2   9   3        2.90        3.92      0.63 o 
   3   9   3      229.39      236.28      4.64 o 
   4   9   3       13.39       11.47      0.99 o 
   5   9   3       20.03       23.35      1.52 o 
   6   9   3        1.91        1.68      0.51 o 
   7   9   3        2.61        3.96      0.70 o 
   8   9   3       97.33       96.02      3.22 o 
   9   9   3        0.03        0.18      0.56 o 
  -2  10   3        3.04        2.20      0.70 o 
  -1  10   3        2.24        1.06      0.69 o 
   0  10   3       10.35        9.90      1.20 o 
   1  10   3       17.42       16.39      1.62 o 
   2  10   3       47.70       42.63      2.47 o 
   3  10   3       83.85       97.65      3.35 o 
   4  10   3        1.14        1.79      0.67 o 
   5  10   3        5.16        4.00      0.77 o 
   6  10   3       37.51       41.07      1.81 o 
   7  10   3        8.70       12.75      1.30 o 
   8  10   3        7.59        6.39      1.19 o 
   0  11   3        0.83        1.25      0.87 o 
   1  11   3        7.03        9.51      1.24 o 
   2  11   3       49.62       45.74      2.35 o 
   3  11   3        6.74        9.29      1.17 o 
   4  11   3        6.79       10.01      1.06 o 
   5  11   3        0.00        0.52      0.68 o 
   6  11   3        6.47        5.65      0.88 o 
   7  11   3       14.14       14.18      1.47 o 
   3  12   3       17.05       19.57      1.67 o 
   4  12   3        3.72        4.71      0.95 o 
   5  12   3        4.27        2.89      0.80 o 
  -4  -9   4        0.05        2.92      1.17 o 
  -3  -9   4        0.14        0.91      1.19 o 
  -2  -9   4       17.00       17.82      1.84 o 
  -1  -9   4       17.55       16.09      1.56 o 
  -6  -8   4        3.81        2.18      0.83 o 
  -5  -8   4        1.70        2.12      1.46 o 
  -4  -8   4        0.29       -0.03      0.81 o 
  -3  -8   4        4.76        5.03      0.82 o 
  -2  -8   4        1.43        2.25      0.74 o 
  -1  -8   4        1.14        1.43      0.87 o 
   0  -8   4       50.52       54.97      2.46 o 
   1  -8   4        2.51        2.38      0.85 o 
  -8  -7   4        8.96       14.52      1.34 o 
  -7  -7   4       11.36       11.05      1.10 o 
  -6  -7   4        0.53        1.25      0.79 o 
  -5  -7   4        9.94       13.58      1.32 o 
  -4  -7   4        9.55        6.28      0.78 o 
  -3  -7   4        0.85        1.94      0.59 o 
  -2  -7   4        0.01        0.10      0.79 o 
  -1  -7   4        0.77        1.51      0.73 o 
   0  -7   4        2.39        1.91      0.78 o 
   1  -7   4       26.87       25.00      1.60 o 
   2  -7   4        5.45        5.69      1.02 o 
   3  -7   4        0.80       -0.14      0.83 o 
  -8  -6   4       12.68       12.74      1.34 o 
  -7  -6   4        8.95        9.25      1.13 o 
  -6  -6   4        1.25       -0.60      0.76 o 
  -5  -6   4        6.39        6.46      0.80 o 
  -4  -6   4       20.50       15.78      0.91 o 
  -3  -6   4        0.05        0.22      0.41 o 
  -2  -6   4       63.19       55.74      2.39 o 
  -1  -6   4        0.31        0.48      0.82 o 
   0  -6   4       10.82        8.13      1.44 o 
   1  -6   4        9.69       11.98      0.92 o 
   2  -6   4        9.86        7.40      1.16 o 
   3  -6   4        3.02        5.01      1.06 o 
   4  -6   4        5.69        4.72      1.02 o 
  -9  -5   4        4.95        6.87      1.09 o 
  -8  -5   4       32.17       37.27      2.02 o 
  -7  -5   4        6.75        5.45      0.81 o 
  -6  -5   4       74.83       73.91      1.97 o 
  -5  -5   4       60.38       65.55      1.79 o 
  -4  -5   4       29.59       29.31      0.94 o 
  -3  -5   4       31.65       36.41      1.18 o 
  -2  -5   4       11.23        9.92      0.61 o 
  -1  -5   4       80.88       86.11      2.37 o 
   0  -5   4      135.79      131.05      2.79 o 
   1  -5   4       33.42       27.79      1.15 o 
   2  -5   4       15.24       15.04      1.06 o 
   3  -5   4       11.34        7.41      0.81 o 
   4  -5   4        6.28        8.85      0.83 o 
   5  -5   4        4.72        5.21      0.85 o 
   6  -5   4        0.00       -0.64      1.09 o 
  -9  -4   4        0.64        0.30      0.81 o 
  -8  -4   4        0.61       -0.65      0.65 o 
  -7  -4   4       18.33       16.05      1.19 o 
  -6  -4   4      177.80      172.51      3.02 o 
  -5  -4   4       35.88       35.82      1.44 o 
  -4  -4   4        2.21        2.44      0.47 o 
  -3  -4   4        4.07        1.63      0.50 o 
  -2  -4   4        3.62        3.29      0.39 o 
  -1  -4   4        3.55        3.63      0.39 o 
   0  -4   4       93.75       74.68      1.61 o 
   1  -4   4        1.82        3.69      0.59 o 
   2  -4   4       36.31       39.41      1.27 o 
   3  -4   4       19.12       17.34      0.74 o 
   4  -4   4       38.68       30.71      1.34 o 
   5  -4   4       12.27       15.56      1.03 o 
   6  -4   4        4.49        3.89      0.88 o 
  -9  -3   4       21.50       26.99      1.55 o 
  -8  -3   4        9.90        9.88      1.06 o 
  -7  -3   4       44.89       42.35      2.03 o 
  -6  -3   4      101.34       94.11      2.61 o 
  -5  -3   4      310.67      280.18      3.98 o 
  -4  -3   4      158.38      134.71      3.25 o 
  -3  -3   4       23.04       26.71      0.90 o 
  -2  -3   4       42.72       65.70      1.60 o 
  -1  -3   4        5.75        4.21      0.47 o 
   0  -3   4      106.94       92.47      1.74 o 
   1  -3   4       12.24       11.59      0.91 o 
   2  -3   4      201.10      196.46      3.20 o 
   3  -3   4       37.94       49.34      1.48 o 
   4  -3   4        2.48        4.32      0.56 o 
   5  -3   4        5.42        4.40      0.62 o 
   6  -3   4        2.51        3.76      0.69 o 
   7  -3   4        3.87        3.23      0.88 o 
  -9  -2   4       10.83       12.12      1.62 o 
  -8  -2   4        2.77        0.87      0.65 o 
  -7  -2   4       10.41        3.28      1.55 o 
  -6  -2   4       61.38       59.87      2.25 o 
  -5  -2   4      353.58      342.70      5.76 o 
  -4  -2   4        4.44        3.50      0.41 o 
  -3  -2   4      640.17      683.19      7.49 o 
  -2  -2   4      300.71      265.62      4.48 o 
  -1  -2   4      159.68      130.80      2.92 o 
   0  -2   4       24.62       27.89      1.15 o 
   1  -2   4       44.81       68.96      1.59 o 
   2  -2   4      386.66      389.83      5.30 o 
   3  -2   4        1.77        3.57      0.44 o 
   4  -2   4       90.64       83.84      1.89 o 
   5  -2   4      143.60      132.63      2.04 o 
   6  -2   4        4.30        3.53      0.74 o 
   7  -2   4       38.20       43.26      2.22 o 
   8  -2   4        2.15        6.08      1.10 o 
  -9  -1   4        1.29        1.22      0.92 o 
  -8  -1   4       16.12       13.16      1.22 o 
  -7  -1   4      121.81      130.97      3.39 o 
  -6  -1   4       20.11       15.11      0.74 o 
  -5  -1   4      111.20       89.35      1.45 o 
  -4  -1   4      117.05       98.63      1.89 o 
  -3  -1   4       10.80       15.95      0.49 o 
  -2  -1   4      453.18      572.19     10.06 o 
  -1  -1   4       10.97        5.84      0.29 o 
   0  -1   4        0.80        2.99      0.23 o 
   1  -1   4       25.28       33.26      0.72 o 
   2  -1   4       17.28       24.53      0.91 o 
   3  -1   4      288.37      321.04      4.77 o 
   4  -1   4       67.73       59.75      1.92 o 
   5  -1   4       82.22       80.78      1.60 o 
   6  -1   4      418.47      407.86      5.67 o 
   7  -1   4       48.30       51.60      2.67 o 
   8  -1   4        2.18        3.64      0.99 o 
  -9   0   4        7.91        8.69      1.18 o 
  -8   0   4       39.02       27.32      1.72 o 
  -7   0   4      104.53      109.76      3.90 o 
  -6   0   4      339.48      346.76      4.49 o 
  -5   0   4       23.46       19.36      0.84 o 
  -4   0   4       28.42       29.13      0.99 o 
  -3   0   4       12.61        7.79      0.39 o 
  -2   0   4        6.49        4.87      0.31 o 
  -1   0   4     2134.06     2114.75     25.27 o 
   0   0   4      137.64      133.08      2.20 o 
   1   0   4      145.07      138.34      2.69 o 
   2   0   4       30.22       22.94      0.60 o 
   3   0   4      104.78       94.27      1.40 o 
   4   0   4       52.07       45.22      1.25 o 
   5   0   4        3.32        3.53      0.40 o 
   6   0   4        6.79        5.07      0.62 o 
   7   0   4       67.89       68.48      2.06 o 
   8   0   4        7.05        7.34      1.06 o 
   9   0   4        0.36        2.51      0.91 o 
  -9   1   4       28.38       24.10      1.79 o 
  -8   1   4      110.52      112.20      3.49 o 
  -7   1   4      110.59      116.79      3.34 o 
  -6   1   4      117.47      119.77      2.40 o 
  -5   1   4       72.58       71.71      2.21 o 
  -4   1   4      512.77      525.03      5.32 o 
  -3   1   4      927.50     1004.20      8.74 o 
  -2   1   4        5.24       23.12      0.77 o 
  -1   1   4     1282.53     1383.59     15.01 o 
   0   1   4      178.17      184.39      3.48 o 
   1   1   4      807.25      831.99      9.09 o 
   2   1   4       90.50      104.03      1.18 o 
   3   1   4       87.55       90.89      1.29 o 
   4   1   4        4.76        7.83      0.52 o 
   5   1   4        3.34        0.75      0.31 o 
   6   1   4       64.95       60.86      1.47 o 
   7   1   4       14.14       13.65      1.25 o 
   8   1   4        0.15       -0.05      0.54 o 
   9   1   4        1.44        0.52      0.73 o 
  -8   2   4        0.45       -0.56      0.98 o 
  -7   2   4      120.20      131.90      2.82 o 
  -6   2   4      168.60      185.36      3.17 o 
  -5   2   4      144.34      159.44      2.49 o 
  -4   2   4        9.55        6.58      0.38 o 
  -3   2   4       15.20       16.19      0.69 o 
  -2   2   4      861.09      914.11      7.03 o 
  -1   2   4      481.93      568.54     13.38 o 
   0   2   4     2673.07     2615.25     33.10 o 
   1   2   4     4872.50     4782.21     32.89 o 
   2   2   4     1038.28     1119.74     13.51 o 
   3   2   4       47.86       58.47      0.99 o 
   4   2   4      660.38      669.54     12.60 o 
   5   2   4        2.89        5.85      0.45 o 
   6   2   4       23.03       26.52      0.98 o 
   7   2   4       10.47       12.10      0.72 o 
   8   2   4        0.10        0.43      0.57 o 
   9   2   4       11.34       12.86      1.11 o 
  10   2   4        1.63        2.41      0.85 o 
  -8   3   4        0.08       -0.69      0.69 o 
  -7   3   4       24.27       26.32      1.36 o 
  -6   3   4       20.28       18.29      1.09 o 
  -5   3   4       33.41       29.22      0.99 o 
  -4   3   4       22.89       15.85      0.70 o 
  -3   3   4        1.19        0.84      0.32 o 
  -2   3   4        4.67        1.16      0.46 o 
  -1   3   4      111.33      105.26      2.17 o 
   0   3   4      309.34      331.85      5.54 o 
   1   3   4       46.88       34.15      0.67 o 
   2   3   4      651.22      713.86      6.42 o 
   3   3   4       27.99       19.61      0.51 o 
   4   3   4      653.11      677.28     13.99 o 
   5   3   4      380.68      366.17      4.95 o 
   6   3   4       48.67       57.07      2.04 o 
   7   3   4       32.23       34.80      1.44 o 
   8   3   4        1.39        1.26      0.79 o 
   9   3   4        0.73        0.81      0.62 o 
  10   3   4        9.30        8.63      0.98 o 
  -8   4   4       20.01       19.58      1.46 o 
  -7   4   4        3.00        2.28      0.68 o 
  -6   4   4      117.90      121.25      2.75 o 
  -5   4   4        2.48        1.41      0.59 o 
  -4   4   4        0.60        1.50      0.39 o 
  -3   4   4      118.26      133.30      2.86 o 
  -2   4   4      136.13      159.54      3.35 o 
  -1   4   4       14.67       21.61      0.62 o 
   0   4   4      167.27      149.92      2.14 o 
   1   4   4        9.23        6.99      0.41 o 
   2   4   4      481.04      544.89      6.91 o 
   3   4   4      166.89      192.77      1.63 o 
   4   4   4        2.52        2.54      0.38 o 
   5   4   4        0.00        0.62      0.40 o 
   6   4   4       67.35       64.28      1.85 o 
   7   4   4      118.15      109.96      2.87 o 
   8   4   4       39.43       49.60      2.06 o 
   9   4   4       41.71       34.76      1.86 o 
  10   4   4        0.29        1.77      1.25 o 
  -7   5   4       49.83       57.34      2.08 o 
  -6   5   4      149.74      151.98      3.21 o 
  -5   5   4      421.54      447.09      6.60 o 
  -4   5   4      217.62      194.23      3.51 o 
  -3   5   4       15.43       10.28      0.84 o 
  -2   5   4      370.02      373.38      4.55 o 
  -1   5   4       15.56       11.60      0.49 o 
   0   5   4        0.83        0.24      0.25 o 
   1   5   4      209.67      200.21      3.30 o 
   2   5   4       85.96       94.44      1.48 o 
   3   5   4       49.01       30.15      0.67 o 
   4   5   4      269.97      277.86      2.55 o 
   5   5   4        0.06        0.15      0.31 o 
   6   5   4       24.61       23.29      1.33 o 
   7   5   4        8.93        9.51      0.83 o 
   8   5   4       37.06       48.28      1.71 o 
   9   5   4       16.62       16.11      1.34 o 
  10   5   4       26.34       25.72      1.82 o 
  -6   6   4       18.14       20.57      1.28 o 
  -5   6   4        5.68        6.82      0.88 o 
  -4   6   4        0.14        0.30      0.58 o 
  -3   6   4       48.49       54.13      1.78 o 
  -2   6   4        0.73        0.31      0.56 o 
  -1   6   4      213.16      249.80      4.13 o 
   0   6   4      704.73      717.30      8.80 o 
   1   6   4      107.05      108.60      1.46 o 
   2   6   4       50.42       63.27      1.44 o 
   3   6   4       33.64       47.50      1.23 o 
   4   6   4      216.41      207.12      2.78 o 
   5   6   4       18.02       17.48      0.58 o 
   6   6   4      109.91      106.62      2.08 o 
   7   6   4      345.17      339.94      5.47 o 
   8   6   4       35.80       31.02      1.59 o 
   9   6   4        2.21       -0.36      0.85 o 
  10   6   4        0.54        1.42      0.84 o 
  -6   7   4       17.27       20.26      1.32 o 
  -5   7   4        1.09        1.79      0.63 o 
  -4   7   4        0.46        0.77      0.60 o 
  -3   7   4       10.93        9.90      0.88 o 
  -2   7   4       14.33       11.58      0.88 o 
  -1   7   4       18.22       17.64      0.88 o 
   0   7   4        1.74        1.40      0.25 o 
   1   7   4        0.13       -0.16      0.25 o 
   2   7   4      334.40      319.46      4.84 o 
   3   7   4      605.18      618.82      7.85 o 
   4   7   4       90.47       97.63      1.93 o 
   5   7   4       38.90       39.82      0.97 o 
   6   7   4       33.42       35.83      1.33 o 
   7   7   4      371.49      383.26      4.70 o 
   8   7   4        2.04        0.94      0.49 o 
   9   7   4       27.47       30.72      1.75 o 
  10   7   4        6.99        7.71      1.21 o 
  -5   8   4        5.59        8.69      1.23 o 
  -4   8   4        1.99        0.56      0.74 o 
  -3   8   4        0.94        0.76      0.60 o 
  -2   8   4       25.05       23.43      1.14 o 
  -1   8   4        2.32        2.02      0.70 o 
   0   8   4       12.24       10.95      0.69 o 
   1   8   4        3.64        3.43      0.59 o 
   2   8   4       21.10       18.18      0.69 o 
   3   8   4        4.81        4.24      0.45 o 
   4   8   4      189.64      180.31      2.46 o 
   5   8   4       11.01       11.71      0.79 o 
   6   8   4       43.67       53.02      1.61 o 
   7   8   4       73.44       70.38      1.92 o 
   8   8   4       34.89       40.01      1.54 o 
   9   8   4        8.21        6.61      0.82 o 
  -4   9   4        0.46        0.83      0.84 o 
  -3   9   4        5.49        3.76      1.06 o 
  -2   9   4        7.81        7.21      0.88 o 
  -1   9   4        1.73        1.09      0.80 o 
   0   9   4        0.00        0.14      0.58 o 
   1   9   4        0.87        1.89      0.59 o 
   2   9   4      247.95      235.04      3.84 o 
   3   9   4        0.76        0.64      0.44 o 
   4   9   4        1.19        0.86      0.41 o 
   5   9   4       19.47       21.27      1.03 o 
   6   9   4      148.45      153.70      2.89 o 
   7   9   4      176.48      188.85      3.58 o 
   8   9   4       41.32       43.42      1.87 o 
   9   9   4        2.07        2.35      0.70 o 
  -2  10   4       20.35       18.80      1.82 o 
  -1  10   4       21.75       19.75      1.40 o 
   0  10   4        1.58        0.12      0.67 o 
   1  10   4       12.43       14.11      1.37 o 
   2  10   4      135.44      147.01      4.14 o 
   3  10   4       31.64       24.89      1.60 o 
   4  10   4       37.38       42.97      1.83 o 
   5  10   4        1.15        1.13      0.63 o 
   6  10   4       31.15       26.84      1.49 o 
   7  10   4       12.22       10.71      1.03 o 
   8  10   4       24.25       22.37      3.78 o 
  -1  11   4        0.14       -0.99      1.00 o 
   0  11   4        1.03        0.47      0.86 o 
   1  11   4       10.62       10.46      1.30 o 
   2  11   4       75.20       84.88      3.12 o 
   3  11   4       55.81       57.38      2.51 o 
   4  11   4        0.76        0.71      0.76 o 
   5  11   4       36.88       40.23      1.89 o 
   6  11   4        4.02        4.64      0.83 o 
   7  11   4       15.90       13.28      1.18 o 
   2  12   4       53.14       69.07      3.79 o 
   3  12   4        3.59        2.33      0.89 o 
   4  12   4        0.17        0.25      0.78 o 
   5  12   4        5.61        7.12      1.06 o 
  -5  -8   5        0.13        1.34      0.97 o 
  -4  -8   5        0.31        0.29      0.95 o 
  -3  -8   5        0.00        0.41      0.89 o 
  -2  -8   5        0.37        1.29      0.87 o 
  -1  -8   5        0.81        1.62      1.47 o 
   0  -8   5        2.93        3.56      1.19 o 
  -7  -7   5        1.21        1.75      0.98 o 
  -6  -7   5       36.02       41.82      2.26 o 
  -5  -7   5        5.34       11.07      1.26 o 
  -4  -7   5        7.94       11.60      1.29 o 
  -3  -7   5        0.40        1.50      0.66 o 
  -2  -7   5       13.14       12.95      1.53 o 
  -1  -7   5        8.55       11.43      1.65 o 
   0  -7   5        5.10        5.74      1.16 o 
   1  -7   5        0.79        1.50      0.92 o 
   2  -7   5        0.02        0.97      0.86 o 
  -8  -6   5        3.75        4.70      1.46 o 
  -7  -6   5       10.13        9.35      1.14 o 
  -6  -6   5        0.44       -0.31      1.07 o 
  -5  -6   5       14.84        8.33      1.23 o 
  -4  -6   5       92.30       91.93      2.57 o 
  -3  -6   5       27.89       25.84      1.12 o 
  -2  -6   5        5.48        5.22      0.84 o 
  -1  -6   5       28.70       27.30      1.60 o 
   0  -6   5        6.07       10.40      1.05 o 
   1  -6   5        5.24        9.17      1.07 o 
   2  -6   5        0.68        1.27      1.13 o 
   3  -6   5        3.46        5.59      1.35 o 
   4  -6   5        0.12        1.79      0.79 o 
  -8  -5   5       11.23       13.96      1.41 o 
  -7  -5   5       25.44       22.68      1.43 o 
  -6  -5   5       25.37       28.14      1.51 o 
  -5  -5   5       22.32       21.87      1.13 o 
  -4  -5   5        6.10        5.97      0.54 o 
  -3  -5   5       13.92       16.82      1.00 o 
  -2  -5   5       54.20       55.48      1.59 o 
  -1  -5   5      307.76      291.87      4.27 o 
   0  -5   5      693.61      695.10      7.44 o 
   1  -5   5      103.59      105.89      2.50 o 
   2  -5   5        0.01       -0.18      1.11 o 
   3  -5   5        0.30        0.33      0.57 o 
   4  -5   5        2.04        0.76      0.58 o 
   5  -5   5        1.48        1.23      0.95 o 
  -8  -4   5        5.33        2.83      1.16 o 
  -7  -4   5        6.84        7.32      0.84 o 
  -6  -4   5      136.58      147.45      2.84 o 
  -5  -4   5       43.09       50.10      1.54 o 
  -4  -4   5        0.64        0.41      0.42 o 
  -3  -4   5        6.54        8.04      0.66 o 
  -2  -4   5        8.47        4.40      0.51 o 
  -1  -4   5       42.49       35.45      1.16 o 
   0  -4   5      105.19      107.38      2.30 o 
   1  -4   5        0.54        0.96      0.53 o 
   2  -4   5        7.20        6.84      1.00 o 
   3  -4   5       15.05       13.28      1.01 o 
   4  -4   5      112.59      101.58      2.89 o 
   5  -4   5       33.77       30.34      1.56 o 
   6  -4   5        0.06       -0.94      0.94 o 
  -9  -3   5       28.90       37.93      2.23 o 
  -8  -3   5       35.02       41.30      2.03 o 
  -7  -3   5       72.87       74.94      2.54 o 
  -6  -3   5       46.09       39.10      1.81 o 
  -5  -3   5        2.01        3.97      0.61 o 
  -4  -3   5        1.59        2.09      0.42 o 
  -3  -3   5       56.36       53.16      1.31 o 
  -2  -3   5       56.88       55.91      1.58 o 
  -1  -3   5       81.55       88.35      1.69 o 
   0  -3   5        1.18        1.36      0.28 o 
   1  -3   5       19.98       19.13      0.99 o 
   2  -3   5       76.47       75.33      2.17 o 
   3  -3   5        0.26       -0.08      0.47 o 
   4  -3   5       21.97       21.42      1.19 o 
   5  -3   5       34.21       25.57      1.34 o 
   6  -3   5        0.24        0.05      0.87 o 
   7  -3   5        6.98        7.75      1.20 o 
  -9  -2   5        5.06        4.17      0.85 o 
  -8  -2   5        3.73        1.26      0.84 o 
  -7  -2   5       31.22       41.06      2.24 o 
  -6  -2   5     1283.52     1322.58     15.59 o 
  -5  -2   5      135.25      136.72      3.57 o 
  -4  -2   5       46.54       48.45      1.03 o 
  -3  -2   5       36.22       40.49      0.93 o 
  -2  -2   5      174.87      172.96      2.51 o 
  -1  -2   5      193.46      168.37      2.50 o 
   0  -2   5        0.00        0.04      0.22 o 
   1  -2   5      129.09      126.64      2.97 o 
   2  -2   5        7.22        6.29      0.62 o 
   3  -2   5       33.52       31.79      1.26 o 
   4  -2   5        1.58        1.44      0.47 o 
   5  -2   5       16.40       16.23      1.02 o 
   6  -2   5       23.16       26.34      1.73 o 
   7  -2   5       21.64       19.45      1.68 o 
  -9  -1   5        1.75        2.28      0.84 o 
  -8  -1   5        3.19        2.03      0.76 o 
  -7  -1   5       36.24       36.36      1.87 o 
  -6  -1   5        0.02        1.08      1.03 o 
  -5  -1   5      105.15      115.27      3.32 o 
  -4  -1   5        1.55        0.14      0.18 o 
  -3  -1   5      166.02      177.12      3.12 o 
  -2  -1   5      637.01      615.97      7.64 o 
  -1  -1   5      296.18      352.63      4.42 o 
   0  -1   5       62.29       55.97      1.62 o 
   1  -1   5        5.34        4.24      0.38 o 
   2  -1   5       24.94       24.43      0.97 o 
   3  -1   5      198.61      218.32      3.56 o 
   4  -1   5       22.25       25.87      0.92 o 
   5  -1   5        0.63        0.10      0.84 o 
   6  -1   5        1.47        0.84      1.65 o 
   7  -1   5        7.95        8.88      1.13 o 
   8  -1   5        2.30        3.50      0.89 o 
  -9   0   5        6.50        7.26      1.35 o 
  -8   0   5       18.23       20.62      1.57 o 
  -7   0   5       16.28       26.05      2.16 o 
  -6   0   5       59.18       67.02      2.37 o 
  -5   0   5       90.24       91.10      1.98 o 
  -4   0   5       48.92       52.14      1.43 o 
  -3   0   5       92.42       98.57      2.46 o 
  -2   0   5      557.43      601.91      7.15 o 
  -1   0   5        0.27       -0.07      0.24 o 
   0   0   5       66.77       65.26      1.91 o 
   1   0   5       11.75        9.67      0.39 o 
   2   0   5       14.11       12.59      0.57 o 
   3   0   5      491.93      484.50      5.90 o 
   4   0   5       32.57       28.91      0.97 o 
   5   0   5        6.88        6.61      1.01 o 
   6   0   5        1.37        1.37      0.83 o 
   7   0   5      208.83      210.18      5.97 o 
   8   0   5        7.71        8.09      1.89 o 
   9   0   5        0.00        0.19      0.83 o 
  -8   1   5       10.22        9.23      1.18 o 
  -7   1   5       35.07       34.82      1.90 o 
  -6   1   5       95.21       94.51      2.15 o 
  -5   1   5        3.04        1.47      0.43 o 
  -4   1   5       11.68        9.72      0.72 o 
  -3   1   5        2.44        2.41      0.32 o 
  -2   1   5      264.09      263.57      4.02 o 
  -1   1   5     1577.07     1481.53     25.52 o 
   0   1   5       41.65       26.06      0.58 o 
   1   1   5      580.02      594.13      7.59 o 
   2   1   5       93.80       95.27      1.35 o 
   3   1   5        8.23        8.31      0.40 o 
   4   1   5       10.32       15.54      1.11 o 
   5   1   5        9.20        4.21      0.31 o 
   6   1   5       58.84       60.55      2.57 o 
   7   1   5      260.77      240.51      6.98 o 
   8   1   5        1.84        1.63      0.91 o 
   9   1   5        2.32        2.40      1.03 o 
  -8   2   5       21.46       21.81      1.72 o 
  -7   2   5       11.95        8.79      1.05 o 
  -6   2   5       10.59       12.36      0.89 o 
  -5   2   5       52.34       49.42      1.53 o 
  -4   2   5       19.94       28.04      1.09 o 
  -3   2   5      566.00      619.02      5.83 o 
  -2   2   5       58.50       49.57      1.43 o 
  -1   2   5      113.85      116.03      1.87 o 
   0   2   5      428.01      429.74      5.60 o 
   1   2   5      415.61      420.13      3.66 o 
   2   2   5      791.46      836.82      8.82 o 
   3   2   5      156.32      144.90      1.85 o 
   4   2   5       75.85       92.56      1.72 o 
   5   2   5        1.53        0.72      0.33 o 
   6   2   5       38.93       38.43      1.43 o 
   7   2   5      330.37      312.31      6.98 o 
   8   2   5        0.00        0.62      0.60 o 
   9   2   5        7.61        5.24      1.17 o 
  -8   3   5        2.00        1.09      0.77 o 
  -7   3   5       56.84       59.80      1.98 o 
  -6   3   5        5.01        3.75      0.62 o 
  -5   3   5       11.08       13.00      0.87 o 
  -4   3   5        0.01        0.22      0.32 o 
  -3   3   5      266.21      284.72      4.82 o 
  -2   3   5       12.31       16.32      0.67 o 
  -1   3   5       83.58       80.02      1.43 o 
   0   3   5      340.44      353.12      7.13 o 
   1   3   5        0.15        0.62      0.16 o 
   2   3   5     2098.66     2337.18     13.29 o 
   3   3   5      197.97      245.49      4.01 o 
   4   3   5        0.51        1.16      0.20 o 
   5   3   5       28.12       31.22      0.57 o 
   6   3   5       57.68       61.18      0.88 o 
   7   3   5      118.80      114.30      2.22 o 
   8   3   5      104.54      111.19      3.95 o 
   9   3   5       11.78       10.05      1.42 o 
  10   3   5        9.79       10.38      1.50 o 
  -7   4   5        3.91        3.63      0.71 o 
  -6   4   5       58.90       62.24      1.99 o 
  -5   4   5       44.57       44.64      1.58 o 
  -4   4   5        2.91        4.80      0.58 o 
  -3   4   5      135.10      154.75      3.89 o 
  -2   4   5       27.56       23.05      1.11 o 
  -1   4   5       60.94       51.83      1.17 o 
   0   4   5      172.23      188.32      2.98 o 
   1   4   5      649.47      654.99      5.36 o 
   2   4   5       19.07       24.17      0.80 o 
   3   4   5       27.54       32.19      0.68 o 
   4   4   5        0.09       -0.22      0.22 o 
   5   4   5       14.07       12.03      1.33 o 
   6   4   5       14.46        8.08      0.64 o 
   7   4   5        3.28        5.24      0.64 o 
   8   4   5       26.74       26.39      1.84 o 
   9   4   5       16.64       21.45      1.78 o 
  10   4   5        4.92        4.99      1.25 o 
  -7   5   5        4.65        4.64      0.82 o 
  -6   5   5       19.90       18.64      1.19 o 
  -5   5   5       77.83       76.82      2.54 o 
  -4   5   5        0.31        0.75      0.59 o 
  -3   5   5       17.78       14.77      0.91 o 
  -2   5   5        4.73        6.81      0.79 o 
  -1   5   5       18.92       17.86      0.81 o 
   0   5   5        0.45        0.55      0.26 o 
   1   5   5       30.47       32.71      0.86 o 
   2   5   5     1065.34     1072.67     11.59 o 
   3   5   5      106.25      112.66      1.31 o 
   4   5   5       15.95       15.53      0.46 o 
   5   5   5      343.17      336.39      3.58 o 
   6   5   5      159.75      163.93      3.07 o 
   7   5   5      248.04      260.39      5.80 o 
   8   5   5       59.19       66.08      2.79 o 
   9   5   5       11.07       13.85      1.49 o 
  10   5   5       31.58       33.31      2.32 o 
  -6   6   5       10.70        7.46      0.88 o 
  -5   6   5        4.09        5.54      0.89 o 
  -4   6   5       43.49       44.32      1.75 o 
  -3   6   5        7.24        8.77      0.85 o 
  -2   6   5        4.00        4.89      0.59 o 
  -1   6   5      148.16      144.28      2.65 o 
   0   6   5       27.47       27.87      0.80 o 
   1   6   5       71.32       78.50      1.21 o 
   2   6   5       29.55       24.08      0.83 o 
   3   6   5       42.09       39.15      0.63 o 
   4   6   5      126.07      115.21      1.51 o 
   5   6   5       52.36       58.03      1.28 o 
   6   6   5       49.52       53.81      1.42 o 
   7   6   5      306.86      326.34      5.90 o 
   8   6   5       35.95       33.43      2.01 o 
   9   6   5       15.82       23.07      1.82 o 
  10   6   5        1.10        2.13      1.01 o 
  -6   7   5        5.90        4.49      0.82 o 
  -5   7   5        4.90        6.93      0.97 o 
  -4   7   5       12.75       17.56      1.12 o 
  -3   7   5       48.73       43.23      1.69 o 
  -2   7   5        2.81        2.35      0.60 o 
  -1   7   5       44.35       47.21      1.56 o 
   0   7   5        3.24        2.66      0.33 o 
   1   7   5       68.90       59.24      1.27 o 
   2   7   5       18.38       20.03      0.65 o 
   3   7   5      211.04      227.37      3.45 o 
   4   7   5       33.26       32.88      0.94 o 
   5   7   5      164.54      162.13      2.01 o 
   6   7   5      525.82      523.81      5.36 o 
   7   7   5        1.33        1.25      0.63 o 
   8   7   5        4.41        2.71      0.60 o 
   9   7   5        0.17       -0.91      0.91 o 
  10   7   5       30.17       37.38      2.41 o 
  -5   8   5        8.20        7.10      1.39 o 
  -4   8   5       35.22       38.28      1.71 o 
  -3   8   5        0.44       -0.11      0.58 o 
  -2   8   5        8.64        8.71      0.84 o 
  -1   8   5        8.46        5.55      1.11 o 
   0   8   5        4.39        4.14      0.56 o 
   1   8   5       11.52       13.65      0.65 o 
   2   8   5       17.61       20.42      0.68 o 
   3   8   5       85.28       85.20      1.45 o 
   4   8   5        6.14        8.75      0.68 o 
   5   8   5      112.60      105.91      1.91 o 
   6   8   5       77.20       77.15      1.72 o 
   7   8   5        4.29        2.18      0.49 o 
   8   8   5      170.98      177.37      3.58 o 
   9   8   5        0.16        0.68      1.03 o 
  -4   9   5       13.63       15.83      1.46 o 
  -3   9   5        0.44        0.83      0.79 o 
  -2   9   5        0.33       -0.40      0.68 o 
  -1   9   5        1.87        0.68      0.58 o 
   0   9   5       17.11       18.04      1.18 o 
   1   9   5        7.98        8.73      0.87 o 
   2   9   5       19.99       21.99      1.19 o 
   3   9   5       16.47       17.08      0.76 o 
   4   9   5        2.92        2.25      0.44 o 
   5   9   5       60.80       54.23      1.63 o 
   6   9   5        7.43        6.75      0.69 o 
   7   9   5       38.46       41.11      1.83 o 
   8   9   5        1.38        2.87      0.78 o 
   9   9   5        6.39        3.05      1.05 o 
  -2  10   5       28.21       29.92      1.83 o 
  -1  10   5        2.76        2.27      0.63 o 
   0  10   5        8.60        7.88      0.92 o 
   1  10   5       25.09       21.10      1.33 o 
   2  10   5       40.12       40.02      2.01 o 
   3  10   5        9.67       10.70      1.09 o 
   4  10   5        0.60        1.95      0.66 o 
   5  10   5       66.69       74.48      2.34 o 
   6  10   5       15.57       15.69      1.15 o 
   7  10   5        3.84        1.69      0.60 o 
   8  10   5        3.79        1.68      0.73 o 
  -1  11   5        1.15        2.23      0.87 o 
   0  11   5        7.91        3.58      0.92 o 
   1  11   5        9.94        6.88      1.12 o 
   2  11   5      117.58      122.92      3.71 o 
   3  11   5       39.75       41.37      2.11 o 
   4  11   5        0.02        0.85      0.67 o 
   5  11   5        1.48        1.84      0.68 o 
   6  11   5        3.52        1.58      0.75 o 
   7  11   5       38.36       40.93      2.17 o 
   2  12   5       17.63       20.05      1.70 o 
   3  12   5        2.88        3.47      0.93 o 
   4  12   5        1.10        2.97      0.81 o 
   5  12   5        0.83        2.88      0.82 o 
   6  12   5       16.44       19.64      1.61 o 
  -5  -7   6        0.92        0.84      0.86 o 
  -4  -7   6        2.45        1.72      0.92 o 
  -3  -7   6        2.82        5.03      1.01 o 
  -2  -7   6       26.07       34.74      2.48 o 
  -1  -7   6        0.00        1.28      1.03 o 
   0  -7   6        0.29        2.63      1.05 o 
   1  -7   6        0.09       -0.15      0.91 o 
  -7  -6   6       14.14       14.93      1.42 o 
  -6  -6   6       56.54       69.73      2.49 o 
  -5  -6   6       66.15       72.20      2.46 o 
  -4  -6   6       28.25       23.22      1.43 o 
  -3  -6   6       34.81       36.03      1.71 o 
  -2  -6   6       22.86       22.96      1.57 o 
  -1  -6   6       54.00       54.18      3.51 o 
   0  -6   6       36.66       53.20      3.13 o 
   1  -6   6        1.72        1.36      0.93 o 
   2  -6   6        1.25        0.89      0.88 o 
   3  -6   6        1.21        1.98      0.93 o 
  -7  -5   6        2.15        0.12      0.82 o 
  -6  -5   6        0.03       -0.13      0.67 o 
  -5  -5   6       29.21       24.79      1.67 o 
  -4  -5   6        1.40        0.92      0.51 o 
  -3  -5   6       38.41       36.32      1.46 o 
  -2  -5   6        6.88        8.25      0.83 o 
  -1  -5   6      178.04      171.78      3.93 o 
   0  -5   6      224.95      219.84      4.45 o 
   1  -5   6       95.52       89.15      2.76 o 
   2  -5   6        2.53        1.91      1.10 o 
   3  -5   6       26.36       28.83      1.52 o 
   4  -5   6        0.00        0.00      1.14 o 
  -8  -4   6        0.18       -1.02      1.02 o 
  -7  -4   6       44.51       45.70      2.31 o 
  -6  -4   6       14.35       15.38      1.01 o 
  -5  -4   6       10.03       10.29      0.81 o 
  -4  -4   6       19.53       24.23      1.04 o 
  -3  -4   6       48.13       50.97      1.82 o 
  -2  -4   6       81.24       77.71      1.92 o 
  -1  -4   6       66.30       73.28      1.71 o 
   0  -4   6        2.36        5.66      0.70 o 
   1  -4   6       80.79       99.03      2.56 o 
   2  -4   6        0.61       -0.54      0.61 o 
   3  -4   6       74.02       64.69      3.20 o 
   4  -4   6       26.89       22.97      1.38 o 
   5  -4   6       31.03       32.39      1.98 o 
  -8  -3   6       19.23       21.25      1.57 o 
  -7  -3   6        1.16        1.81      0.83 o 
  -6  -3   6       54.22       60.42      3.19 o 
  -5  -3   6       23.94       29.08      1.24 o 
  -4  -3   6       38.01       33.03      1.17 o 
  -3  -3   6        0.01        0.07      0.41 o 
  -2  -3   6       24.40       24.01      1.13 o 
  -1  -3   6      144.72      137.95      2.20 o 
   0  -3   6        2.03        2.88      0.34 o 
   1  -3   6        1.76        1.89      0.62 o 
   2  -3   6        5.59        7.37      0.82 o 
   3  -3   6       31.83       29.03      1.47 o 
   4  -3   6        0.03        1.28      0.66 o 
   5  -3   6       27.06       27.93      1.75 o 
   6  -3   6        4.61        6.41      1.31 o 
  -8  -2   6       16.03       20.21      1.42 o 
  -7  -2   6       43.50       54.65      2.65 o 
  -6  -2   6      403.81      394.78      7.17 o 
  -5  -2   6      230.99      234.45      6.19 o 
  -4  -2   6        0.95        0.28      0.37 o 
  -3  -2   6      285.98      310.13      6.28 o 
  -2  -2   6        1.70        1.74      0.44 o 
  -1  -2   6        1.72        4.36      0.53 o 
   0  -2   6        0.28        0.29      0.26 o 
   1  -2   6       40.71       38.95      1.52 o 
   2  -2   6       18.71       27.44      1.97 o 
   3  -2   6       51.58       46.18      1.58 o 
   4  -2   6        0.63       -0.06      0.52 o 
   5  -2   6       15.74       18.95      1.43 o 
   6  -2   6       10.25       14.46      1.65 o 
   7  -2   6       28.57       33.37      2.36 o 
  -8  -1   6        3.68        3.27      0.82 o 
  -7  -1   6      187.36      187.52      4.97 o 
  -6  -1   6        0.27       -0.03      0.88 o 
  -5  -1   6       13.55        7.91      1.14 o 
  -4  -1   6       17.43        8.32      0.49 o 
  -3  -1   6       38.35       53.51      1.15 o 
  -2  -1   6       23.17       28.22      0.73 o 
  -1  -1   6     1062.44     1053.53      9.87 o 
   0  -1   6        0.21        0.02      0.49 o 
   1  -1   6       49.63       54.61      1.28 o 
   2  -1   6       17.45       12.31      0.82 o 
   3  -1   6      283.41      282.01      4.52 o 
   4  -1   6        0.76        0.37      0.55 o 
   5  -1   6        0.16       -0.07      0.43 o 
   6  -1   6       20.26       19.79      1.77 o 
   7  -1   6       94.30       90.62      3.72 o 
   8  -1   6       26.79       26.21      2.21 o 
  -8   0   6        0.00       -0.42      0.80 o 
  -7   0   6       15.50       21.81      1.55 o 
  -6   0   6       42.19       34.86      2.09 o 
  -5   0   6       43.43       42.73      2.19 o 
  -4   0   6        7.94       10.79      0.68 o 
  -3   0   6        0.06        0.90      0.25 o 
  -2   0   6      126.27      118.64      2.28 o 
  -1   0   6       92.36       76.15      1.21 o 
   0   0   6       29.50       21.56      0.90 o 
   1   0   6      216.79      216.11      2.91 o 
   2   0   6      331.00      329.25      4.28 o 
   3   0   6      485.35      531.06      5.42 o 
   4   0   6        6.92        4.49      0.43 o 
   5   0   6        3.79        2.61      1.08 o 
   6   0   6      179.68      187.04      6.31 o 
   7   0   6       21.45       22.65      1.94 o 
   8   0   6        0.32       -1.10      1.17 o 
  -8   1   6        1.47        2.08      0.85 o 
  -7   1   6        1.19        0.34      0.71 o 
  -6   1   6        0.45       -0.07      0.60 o 
  -5   1   6        0.09       -0.07      0.43 o 
  -4   1   6       12.09        5.90      0.64 o 
  -3   1   6       85.50      109.10      2.16 o 
  -2   1   6        3.66        3.61      0.27 o 
  -1   1   6       36.91       31.12      1.00 o 
   0   1   6        2.90        1.56      0.39 o 
   1   1   6        1.06        0.43      0.23 o 
   2   1   6       16.85       25.38      0.70 o 
   3   1   6      456.19      472.27      8.59 o 
   4   1   6        0.00       -0.54      0.57 o 
   5   1   6       20.27       24.33      1.61 o 
   6   1   6      408.52      423.13      7.58 o 
   7   1   6       20.24       22.48      1.93 o 
   8   1   6       77.78       78.75      4.64 o 
   9   1   6        3.94        4.41      1.20 o 
  -8   2   6       18.99       14.56      1.46 o 
  -7   2   6       62.88       62.97      2.35 o 
  -6   2   6       20.36       13.19      0.91 o 
  -5   2   6        2.34        0.91      0.58 o 
  -4   2   6       18.45       22.17      1.09 o 
  -3   2   6       89.84       91.73      1.85 o 
  -2   2   6        0.10        0.53      0.29 o 
  -1   2   6       27.37       26.68      1.01 o 
   0   2   6      776.72      799.93     12.04 o 
   1   2   6      241.64      229.24      2.56 o 
   2   2   6       36.77       47.13      0.76 o 
   3   2   6       93.45      104.67      1.74 o 
   4   2   6        0.00        0.88      0.27 o 
   5   2   6       41.92       39.88      1.28 o 
   6   2   6        2.45        2.63      1.07 o 
   7   2   6      444.81      483.57      8.44 o 
   8   2   6        1.49        2.36      1.13 o 
   9   2   6        1.00        1.30      1.02 o 
  -8   3   6       23.68       23.22      1.63 o 
  -7   3   6        0.58        0.92      0.72 o 
  -6   3   6        3.23        2.99      0.61 o 
  -5   3   6       17.61       18.26      1.03 o 
  -4   3   6       27.89       36.86      1.34 o 
  -3   3   6      193.84      189.99      3.17 o 
  -2   3   6      237.05      224.93      2.48 o 
  -1   3   6       19.41       23.77      1.04 o 
   0   3   6       81.99       78.65      1.64 o 
   1   3   6      977.64     1047.06      9.96 o 
   2   3   6      334.92      334.77      4.41 o 
   3   3   6        2.95        3.57      0.23 o 
   4   3   6        0.00        0.22      0.21 o 
   5   3   6      354.14      380.93      7.72 o 
   6   3   6      158.00      171.35      2.97 o 
   7   3   6       53.31       53.72      2.55 o 
   8   3   6        0.05       -0.83      0.83 o 
   9   3   6        8.55        8.23      1.30 o 
  -7   4   6        0.56        1.17      0.72 o 
  -6   4   6       13.47       14.80      1.05 o 
  -5   4   6       42.02       42.77      1.60 o 
  -4   4   6        3.75        3.18      0.64 o 
  -3   4   6      133.39      124.57      3.00 o 
  -2   4   6        0.03       -0.11      0.27 o 
  -1   4   6       24.59       21.90      1.08 o 
   0   4   6       12.48       15.22      0.59 o 
   1   4   6     2531.31     2541.32     18.30 o 
   2   4   6      728.40      668.14      6.40 o 
   3   4   6       96.51      116.99      1.40 o 
   4   4   6       11.77       11.44      0.45 o 
   5   4   6       52.27       65.68      1.67 o 
   6   4   6      123.82      131.38      3.55 o 
   7   4   6      375.37      415.81      7.40 o 
   8   4   6        8.73        9.24      1.23 o 
   9   4   6        3.51        4.34      1.04 o 
  -7   5   6        0.05        0.06      0.63 o 
  -6   5   6        0.11        0.66      0.75 o 
  -5   5   6        1.57        0.91      0.59 o 
  -4   5   6        0.35        1.15      0.61 o 
  -3   5   6       23.66       17.57      0.88 o 
  -2   5   6       17.47       14.50      0.92 o 
  -1   5   6       34.25       34.49      1.13 o 
   0   5   6        1.31        0.50      0.35 o 
   1   5   6      804.33      727.87      7.02 o 
   2   5   6      435.04      419.49      3.47 o 
   3   5   6      101.00       97.03      1.46 o 
   4   5   6        1.73        3.40      0.30 o 
   5   5   6        2.81        1.64      0.26 o 
   6   5   6      251.64      242.56      3.72 o 
   7   5   6       13.99       14.85      1.79 o 
   8   5   6       16.36       13.67      1.38 o 
   9   5   6       10.16       14.09      1.52 o 
  10   5   6        4.59        2.56      1.01 o 
  -6   6   6        0.00        1.16      0.84 o 
  -5   6   6        8.08       10.52      1.17 o 
  -4   6   6       97.94       92.86      2.56 o 
  -3   6   6       22.37       20.04      1.14 o 
  -2   6   6        1.80        0.67      0.48 o 
  -1   6   6        2.42        0.82      0.40 o 
   0   6   6        2.43        0.59      0.38 o 
   1   6   6        1.00        0.71      0.41 o 
   2   6   6       87.86       85.57      1.35 o 
   3   6   6       25.78       25.97      0.77 o 
   4   6   6       92.70      106.01      1.32 o 
   5   6   6      231.61      218.41      3.14 o 
   6   6   6       28.49       27.63      0.97 o 
   7   6   6      107.84      122.91      2.83 o 
   8   6   6        1.08        0.99      0.65 o 
   9   6   6       17.17       14.72      1.51 o 
  10   6   6       11.23       11.06      1.63 o 
  -5   7   6       30.69       27.87      1.62 o 
  -4   7   6      170.51      175.72      3.70 o 
  -3   7   6       75.72       90.14      2.28 o 
  -2   7   6        8.65        6.71      0.77 o 
  -1   7   6        3.25        2.23      0.53 o 
   0   7   6       58.58       61.47      1.46 o 
   1   7   6       74.59       67.82      1.50 o 
   2   7   6        3.63        2.11      0.34 o 
   3   7   6        2.87        3.54      0.37 o 
   4   7   6        1.67        1.47      0.23 o 
   5   7   6       14.06       17.24      0.57 o 
   6   7   6       37.44       39.55      1.21 o 
   7   7   6       16.01       17.86      1.05 o 
   8   7   6       41.03       48.29      2.40 o 
   9   7   6        0.62       -0.79      1.10 o 
  -5   8   6       11.94       13.50      1.42 o 
  -4   8   6       24.23       25.40      1.40 o 
  -3   8   6        1.84        2.30      0.60 o 
  -2   8   6        0.25        0.91      0.55 o 
  -1   8   6       14.74       15.23      1.00 o 
   0   8   6      150.77      155.96      2.23 o 
   1   8   6        0.80        1.01      0.43 o 
   2   8   6       10.25        7.74      0.62 o 
   3   8   6        1.27        1.66      0.67 o 
   4   8   6       61.47       60.03      1.41 o 
   5   8   6        0.71        0.88      0.36 o 
   6   8   6       28.59       26.61      1.07 o 
   7   8   6        4.96        5.24      0.83 o 
   8   8   6        0.00       -0.79      0.83 o 
   9   8   6        2.09        2.49      1.20 o 
  -4   9   6        7.39        6.94      0.96 o 
  -3   9   6        1.64        2.09      0.72 o 
  -2   9   6        3.67        1.77      0.70 o 
  -1   9   6        3.95        7.55      0.75 o 
   0   9   6       12.09       10.11      0.96 o 
   1   9   6       28.43       28.24      1.30 o 
   2   9   6        9.53        8.32      0.65 o 
   3   9   6       20.20       23.91      0.95 o 
   4   9   6        3.88        4.32      0.50 o 
   5   9   6        1.43        2.38      0.49 o 
   6   9   6        4.25        5.19      0.70 o 
   7   9   6        0.04        0.42      0.61 o 
   8   9   6       12.53       13.76      1.55 o 
   9   9   6       15.61       19.89      2.01 o 
  -2  10   6        3.60        2.01      0.88 o 
  -1  10   6        4.69        6.61      1.06 o 
   0  10   6        2.13        1.14      0.67 o 
   1  10   6       36.54       37.82      1.71 o 
   2  10   6       10.85       13.59      1.06 o 
   3  10   6       15.27       19.45      1.35 o 
   4  10   6       13.38       14.57      1.10 o 
   5  10   6        0.51       -0.23      0.66 o 
   6  10   6        3.02        1.52      0.58 o 
   7  10   6        0.48        0.21      0.58 o 
   8  10   6       14.31       19.67      1.81 o 
  -1  11   6        3.94        3.14      1.30 o 
   0  11   6       41.61       52.50      2.58 o 
   1  11   6       44.24       44.23      2.28 o 
   2  11   6       15.83       22.32      1.64 o 
   3  11   6        4.48        3.55      0.86 o 
   4  11   6       45.88       56.10      2.14 o 
   5  11   6        6.63        9.07      1.15 o 
   6  11   6        0.32       -0.09      0.73 o 
   7  11   6        0.04       -0.68      0.75 o 
   2  12   6       10.23       11.83      1.38 o 
   3  12   6        7.85        8.08      1.45 o 
   4  12   6       11.34       13.70      1.40 o 
   5  12   6        0.61        1.46      0.84 o 
   6  12   6        0.00       -0.85      0.85 o 
  -3  -7   7        0.40        1.14      0.83 o 
  -2  -7   7       17.48       13.93      1.45 o 
  -5  -6   7        0.62        1.06      0.79 o 
  -4  -6   7        6.62        6.97      0.95 o 
  -3  -6   7        4.44        6.52      0.92 o 
  -2  -6   7       29.41       29.93      1.86 o 
  -1  -6   7        4.78        5.89      1.31 o 
   0  -6   7       21.72       16.43      1.73 o 
   1  -6   7        0.24        1.83      0.94 o 
   2  -6   7        0.39        0.81      0.84 o 
  -6  -5   7       42.84       47.63      2.27 o 
  -5  -5   7        2.07        3.70      0.93 o 
  -4  -5   7       17.02       20.85      1.24 o 
  -3  -5   7       22.39       18.83      1.13 o 
  -2  -5   7       16.93       12.92      0.98 o 
  -1  -5   7        0.53        0.52      0.71 o 
   0  -5   7       16.83       19.23      1.67 o 
   1  -5   7       11.53       13.11      1.25 o 
   2  -5   7        0.34       -0.33      0.74 o 
   3  -5   7       24.32       24.81      2.10 o 
  -7  -4   7       19.31       22.43      1.77 o 
  -6  -4   7       20.00       21.70      1.84 o 
  -5  -4   7        3.74        2.63      0.55 o 
  -4  -4   7       20.73       22.53      1.16 o 
  -3  -4   7        0.43       -0.17      0.57 o 
  -2  -4   7       12.07       12.09      1.12 o 
  -1  -4   7       46.96       46.58      1.73 o 
   0  -4   7        0.81        2.30      0.87 o 
   1  -4   7       70.81       60.73      2.10 o 
   2  -4   7        0.34        0.70      0.64 o 
   3  -4   7       14.64       16.11      1.27 o 
   4  -4   7        0.06        0.57      0.90 o 
  -8  -3   7        2.80        1.92      1.01 o 
  -7  -3   7       45.30       48.68      2.35 o 
  -6  -3   7       11.95       10.99      1.03 o 
  -5  -3   7       15.25       13.30      1.06 o 
  -4  -3   7        9.01        9.78      0.74 o 
  -3  -3   7        0.35        0.61      0.45 o 
  -2  -3   7       17.89       18.53      1.06 o 
  -1  -3   7        0.18       -0.51      0.51 o 
   0  -3   7       76.03       75.81      1.82 o 
   1  -3   7       71.35       70.71      2.35 o 
   2  -3   7       30.85       30.49      1.57 o 
   3  -3   7        0.01        0.35      0.61 o 
   4  -3   7        1.84        2.11      0.87 o 
   5  -3   7        6.05        5.93      1.04 o 
  -8  -2   7        1.00        1.19      0.86 o 
  -7  -2   7        9.48        6.11      2.13 o 
  -6  -2   7       13.30       13.74      1.45 o 
  -5  -2   7       52.40       51.07      2.16 o 
  -4  -2   7       17.63       17.78      1.15 o 
  -3  -2   7       60.40       63.87      1.54 o 
  -2  -2   7        0.00        0.25      0.45 o 
  -1  -2   7       19.47       17.16      1.23 o 
   0  -2   7       35.31       32.93      1.25 o 
   1  -2   7       22.17       21.78      0.90 o 
   2  -2   7       29.69       36.35      1.57 o 
   3  -2   7       71.39       78.20      2.32 o 
   4  -2   7       24.67       22.22      1.60 o 
   5  -2   7        3.70        1.77      0.98 o 
   6  -2   7        0.11        1.33      1.09 o 
  -8  -1   7        9.38        8.82      1.32 o 
  -7  -1   7       62.25       63.16      2.98 o 
  -6  -1   7       24.34       26.70      1.90 o 
  -5  -1   7       22.51       30.76      2.57 o 
  -4  -1   7       12.00        6.55      0.88 o 
  -3  -1   7       50.22       41.51      1.09 o 
  -2  -1   7       30.09       32.08      0.90 o 
  -1  -1   7       41.97       44.43      1.30 o 
   0  -1   7        0.90        0.17      0.53 o 
   1  -1   7       64.35       55.60      1.40 o 
   2  -1   7       10.01        8.84      0.79 o 
   3  -1   7       30.52       32.26      1.37 o 
   4  -1   7        5.96        5.34      0.67 o 
   5  -1   7       17.07       14.04      1.24 o 
   6  -1   7       79.08       74.33      3.34 o 
   7  -1   7        3.13        3.42      1.23 o 
  -8   0   7        0.33        0.39      0.81 o 
  -7   0   7        0.02        0.24      0.71 o 
  -6   0   7       22.96       36.62      2.26 o 
  -5   0   7       10.74        7.69      1.10 o 
  -4   0   7       38.96       40.19      1.30 o 
  -3   0   7        0.17        0.36      0.26 o 
  -2   0   7      238.30      235.53      2.75 o 
  -1   0   7       44.80       42.86      1.39 o 
   0   0   7       83.12       80.30      2.27 o 
   1   0   7       98.38       88.45      2.26 o 
   2   0   7      449.49      450.06      4.66 o 
   3   0   7       33.06       29.62      1.15 o 
   4   0   7        4.09        1.86      0.41 o 
   5   0   7       54.51       51.39      2.42 o 
   6   0   7      323.80      335.39      9.69 o 
   7   0   7       87.24       85.63      3.65 o 
   8   0   7        0.36        0.95      1.09 o 
  -8   1   7        6.27        6.76      1.40 o 
  -7   1   7        1.61        0.36      0.81 o 
  -6   1   7       13.32       14.45      1.18 o 
  -5   1   7       28.72       34.31      1.44 o 
  -4   1   7        0.56        0.87      0.58 o 
  -3   1   7       28.05       16.89      0.81 o 
  -2   1   7       11.19       11.49      0.59 o 
  -1   1   7       24.60       30.86      0.76 o 
   0   1   7       35.32       27.65      1.04 o 
   1   1   7        0.16        0.59      0.19 o 
   2   1   7       49.61       48.46      1.04 o 
   3   1   7      194.66      220.01      4.79 o 
   4   1   7      100.56      100.66      2.54 o 
   5   1   7        7.05       10.71      1.23 o 
   6   1   7       52.46       51.30      2.57 o 
   7   1   7       84.64       81.80      3.45 o 
   8   1   7       32.24       36.64      2.49 o 
  -8   2   7       28.55       28.46      2.45 o 
  -7   2   7       22.40       19.91      1.47 o 
  -6   2   7       23.15       27.63      1.57 o 
  -5   2   7       68.41       80.83      2.08 o 
  -4   2   7        4.73        3.09      0.65 o 
  -3   2   7        0.77        0.14      0.29 o 
  -2   2   7        4.38        4.83      0.50 o 
  -1   2   7       15.75       11.65      1.77 o 
   0   2   7       20.70       19.85      0.99 o 
   1   2   7      234.45      225.03      4.35 o 
   2   2   7       76.18       77.62      1.56 o 
   3   2   7        0.42        1.56      0.27 o 
   4   2   7       45.21       36.73      1.18 o 
   5   2   7       20.52       28.23      1.76 o 
   6   2   7      162.21      169.60      4.53 o 
   7   2   7        1.66        2.03      0.94 o 
   8   2   7       42.35       53.63      3.49 o 
   9   2   7        0.00        0.49      1.00 o 
  -7   3   7        0.11        2.28      0.87 o 
  -6   3   7        1.56        0.91      0.67 o 
  -5   3   7       39.60       39.95      1.53 o 
  -4   3   7        6.37        4.30      0.65 o 
  -3   3   7      247.67      277.47      3.55 o 
  -2   3   7       27.76       26.41      0.99 o 
  -1   3   7      203.40      192.91      3.27 o 
   0   3   7      388.24      381.46      4.35 o 
   1   3   7      130.42      148.33      1.82 o 
   2   3   7       47.15       50.15      1.81 o 
   3   3   7      114.33      113.43      2.44 o 
   4   3   7       44.31       48.75      1.37 o 
   5   3   7       13.60       10.71      0.86 o 
   6   3   7       91.36       85.30      3.06 o 
   7   3   7        5.25        7.49      1.16 o 
   8   3   7        1.49        2.95      1.17 o 
   9   3   7        5.01        3.20      1.12 o 
  -7   4   7        4.11        5.86      0.98 o 
  -6   4   7        0.21       -0.08      0.74 o 
  -5   4   7        4.61        3.34      0.63 o 
  -4   4   7        7.86        9.65      0.84 o 
  -3   4   7       43.90       47.12      1.02 o 
  -2   4   7       11.11       11.59      0.68 o 
  -1   4   7       41.34       49.48      1.38 o 
   0   4   7       11.31       15.83      0.80 o 
   1   4   7     1229.30     1182.72      8.61 o 
   2   4   7      876.64      900.04      7.02 o 
   3   4   7       39.09       29.85      0.77 o 
   4   4   7       39.57       43.16      1.17 o 
   5   4   7       32.87       30.73      1.16 o 
   6   4   7       41.56       45.73      2.18 o 
   7   4   7        2.84        0.43      0.76 o 
   8   4   7        2.48        3.97      1.02 o 
   9   4   7       18.09       21.81      1.91 o 
  -6   5   7        0.17        0.60      0.61 o 
  -5   5   7        6.01        4.54      0.70 o 
  -4   5   7        8.20        7.95      0.86 o 
  -3   5   7        0.05        0.43      0.56 o 
  -2   5   7       27.18       24.21      0.88 o 
  -1   5   7       12.23       13.10      0.83 o 
   0   5   7       11.82       13.48      0.58 o 
   1   5   7        0.98        1.06      0.45 o 
   2   5   7      274.63      266.85      2.75 o 
   3   5   7       56.14       60.37      1.16 o 
   4   5   7       35.71       38.13      0.84 o 
   5   5   7       34.26       33.12      1.08 o 
   6   5   7      234.82      242.53      4.99 o 
   7   5   7        1.29        2.13      0.75 o 
   8   5   7       29.09       28.65      1.96 o 
   9   5   7        1.92        1.10      0.84 o 
  -6   6   7       16.14       19.43      1.33 o 
  -5   6   7       32.34       29.56      1.49 o 
  -4   6   7       33.26       35.63      1.98 o 
  -3   6   7        9.83       11.98      1.23 o 
  -2   6   7        4.77        6.76      0.96 o 
  -1   6   7        9.00       10.02      0.70 o 
   0   6   7        8.40        8.27      0.59 o 
   1   6   7       29.07       24.31      0.95 o 
   2   6   7        1.26        3.28      0.36 o 
   3   6   7       32.86       30.83      0.98 o 
   4   6   7       11.19       11.38      0.55 o 
   5   6   7        0.02       -0.13      0.36 o 
   6   6   7       21.71       23.98      1.45 o 
   7   6   7       19.37       15.55      1.32 o 
   8   6   7        0.12       -0.52      0.70 o 
   9   6   7        0.95        3.16      1.78 o 
  -5   7   7       46.75       51.23      2.14 o 
  -4   7   7      315.34      334.31      7.31 o 
  -3   7   7       20.02       16.87      1.16 o 
  -2   7   7        2.02        0.91      0.52 o 
  -1   7   7       77.16       69.76      1.80 o 
   0   7   7      147.86      144.30      2.26 o 
   1   7   7        1.98        1.45      0.49 o 
   2   7   7       77.56       66.96      1.44 o 
   3   7   7       26.90       25.81      0.74 o 
   4   7   7       75.32       73.77      1.30 o 
   5   7   7       12.58       13.02      0.89 o 
   6   7   7        0.02       -0.26      0.52 o 
   7   7   7       28.58       22.89      2.19 o 
   8   7   7       13.64       16.25      1.95 o 
   9   7   7        0.42        0.61      1.16 o 
  -4   8   7        3.67        5.47      1.14 o 
  -3   8   7        8.90       10.29      0.95 o 
  -2   8   7        4.30        4.25      0.75 o 
  -1   8   7       17.26       14.52      0.88 o 
   0   8   7      148.78      164.35      2.58 o 
   1   8   7        4.66        2.10      0.51 o 
   2   8   7        0.44        1.75      0.39 o 
   3   8   7        0.06        0.36      0.59 o 
   4   8   7       29.01       35.91      1.07 o 
   5   8   7       68.69       63.82      1.80 o 
   6   8   7       13.83       12.00      0.94 o 
   7   8   7        5.79        7.00      1.15 o 
   8   8   7       44.22       41.56      3.00 o 
   9   8   7       16.14       13.70      2.57 o 
  -3   9   7        0.71        0.73      0.78 o 
  -2   9   7        0.02        0.35      0.70 o 
  -1   9   7        3.04        4.38      0.71 o 
   0   9   7       59.49       70.14      1.96 o 
   1   9   7        0.01       -0.43      0.47 o 
   2   9   7        8.71        9.92      0.69 o 
   3   9   7        0.41        0.27      0.35 o 
   4   9   7       74.59       75.08      1.89 o 
   5   9   7        1.10        2.27      0.58 o 
   6   9   7        5.93        5.07      0.66 o 
   7   9   7        2.26        1.79      0.77 o 
   8   9   7       36.15       36.57      2.40 o 
   9   9   7       32.90       29.12      3.24 o 
  -2  10   7        0.87        1.36      0.70 o 
  -1  10   7        7.09        7.15      1.02 o 
   0  10   7       39.89       45.90      2.01 o 
   1  10   7       42.53       45.69      1.88 o 
   2  10   7       53.96       57.93      2.03 o 
   3  10   7       23.27       22.43      1.15 o 
   4  10   7       13.33       12.69      1.07 o 
   5  10   7       79.66       78.61      2.32 o 
   6  10   7       20.37       23.15      1.32 o 
   7  10   7        0.11        0.61      0.78 o 
   8  10   7       15.72       15.07      1.68 o 
  -1  11   7       29.50       32.32      1.85 o 
   0  11   7        0.94        2.04      0.98 o 
   1  11   7       16.55       14.13      1.36 o 
   2  11   7       47.36       46.88      2.28 o 
   3  11   7       47.75       46.07      2.31 o 
   4  11   7        1.15        2.35      0.94 o 
   5  11   7        0.60        0.63      0.79 o 
   6  11   7        4.70        4.79      0.90 o 
   7  11   7        1.68        1.39      0.72 o 
   2  12   7       12.40       13.77      1.78 o 
   3  12   7       38.90       42.76      2.76 o 
   4  12   7        7.34        5.98      1.09 o 
   5  12   7       25.34       31.67      2.02 o 
  -3  -6   8        3.28        2.98      1.56 o 
  -2  -6   8        0.87        0.10      1.30 o 
  -1  -6   8        0.73        2.33      1.11 o 
  -5  -5   8        1.64        1.15      1.26 o 
  -4  -5   8        9.52        6.74      0.98 o 
  -3  -5   8        0.40       -0.51      0.80 o 
  -2  -5   8        0.69        3.70      0.97 o 
  -1  -5   8       28.17       32.02      1.91 o 
   0  -5   8        3.40        5.21      0.94 o 
   1  -5   8        0.03        1.69      0.96 o 
   2  -5   8        3.43        3.87      1.54 o 
  -6  -4   8        0.25        0.80      0.94 o 
  -5  -4   8        0.90        1.68      0.92 o 
  -4  -4   8       38.59       36.28      1.71 o 
  -3  -4   8        8.76       11.19      0.91 o 
  -2  -4   8        3.41        1.64      0.62 o 
  -1  -4   8        1.76        1.06      0.81 o 
   0  -4   8       23.11       23.05      1.57 o 
   1  -4   8       41.70       50.19      1.99 o 
   2  -4   8       23.61       27.97      1.98 o 
   3  -4   8        7.88       12.08      1.50 o 
  -7  -3   8        6.11        5.34      1.36 o 
  -6  -3   8        2.61        0.94      0.72 o 
  -5  -3   8        4.65        4.55      0.76 o 
  -4  -3   8        2.39        1.77      0.57 o 
  -3  -3   8        7.58        7.94      0.77 o 
  -2  -3   8        0.09        0.08      0.47 o 
  -1  -3   8        2.25        3.52      0.66 o 
   0  -3   8      174.70      176.10      3.59 o 
   1  -3   8      238.77      270.00      4.98 o 
   2  -3   8        0.56        1.31      0.74 o 
   3  -3   8        3.45        1.53      0.79 o 
   4  -3   8        1.59        1.14      0.87 o 
   5  -3   8        2.34        1.93      0.94 o 
  -7  -2   8        0.46        1.96      0.87 o 
  -6  -2   8        0.84        0.37      0.73 o 
  -5  -2   8       13.15       11.64      1.38 o 
  -4  -2   8        0.03       -0.51      0.73 o 
  -3  -2   8        0.40        0.28      0.45 o 
  -2  -2   8        0.09       -0.23      0.50 o 
  -1  -2   8        0.81        1.41      0.45 o 
   0  -2   8        7.95       10.95      0.82 o 
   1  -2   8      182.81      191.29      4.41 o 
   2  -2   8        2.53        5.52      0.79 o 
   3  -2   8        0.66       -0.58      0.65 o 
   4  -2   8       15.03       14.22      1.49 o 
   5  -2   8        3.75        2.43      0.86 o 
   6  -2   8       53.87       58.06      3.20 o 
  -7  -1   8        6.02        4.83      1.55 o 
  -6  -1   8        0.46        0.50      1.34 o 
  -5  -1   8       36.46       30.31      2.78 o 
  -4  -1   8        0.20        1.26      0.64 o 
  -3  -1   8        0.12        0.12      0.68 o 
  -2  -1   8        0.16        0.29      0.32 o 
  -1  -1   8        9.94       10.83      0.67 o 
   0  -1   8        1.38        5.03      1.19 o 
   1  -1   8        0.50        0.35      0.36 o 
   2  -1   8       19.44       22.29      1.20 o 
   3  -1   8       66.76       72.17      2.14 o 
   4  -1   8        6.27        7.74      1.10 o 
   5  -1   8       27.32       24.40      1.62 o 
   6  -1   8        0.33        0.20      1.04 o 
  -7   0   8        9.28        6.63      1.38 o 
  -6   0   8       38.61       34.19      2.63 o 
  -5   0   8      234.04      252.49      5.97 o 
  -4   0   8       65.86       68.03      2.42 o 
  -3   0   8        4.81        5.58      0.79 o 
  -2   0   8        7.20        7.69      0.69 o 
  -1   0   8       15.51       17.03      0.97 o 
   0   0   8        1.87        2.91      0.44 o 
   1   0   8        0.06        0.23      0.52 o 
   2   0   8        7.31        5.13      0.59 o 
   3   0   8        1.02        0.45      0.57 o 
   4   0   8        0.13       -0.20      0.63 o 
   5   0   8       55.77       58.27      3.22 o 
   6   0   8        0.12        0.05      0.99 o 
   7   0   8       44.81       45.10      2.75 o 
  -7   1   8       16.41       19.62      1.76 o 
  -6   1   8        0.08        0.97      0.79 o 
  -5   1   8       58.16       57.39      2.67 o 
  -4   1   8        6.53       15.76      1.11 o 
  -3   1   8       10.58        3.41      0.79 o 
  -2   1   8       25.49       21.29      0.82 o 
  -1   1   8      281.35      275.60      3.91 o 
   0   1   8       39.04       41.81      1.36 o 
   1   1   8       10.13        8.44      0.56 o 
   2   1   8        1.05        0.76      0.21 o 
   3   1   8       25.54       22.68      0.82 o 
   4   1   8       60.96       62.52      2.11 o 
   5   1   8       25.03       25.25      1.84 o 
   6   1   8       20.37       17.90      2.12 o 
   7   1   8       13.36       13.57      1.67 o 
   8   1   8        0.24        0.36      0.99 o 
  -7   2   8        0.03        0.62      0.74 o 
  -6   2   8       21.92       18.37      1.33 o 
  -5   2   8        9.84        5.96      0.86 o 
  -4   2   8       20.66       24.25      1.12 o 
  -3   2   8       54.57       50.25      1.57 o 
  -2   2   8        0.94        2.16      0.47 o 
  -1   2   8       29.68       31.65      1.14 o 
   0   2   8       36.77       35.61      1.26 o 
   1   2   8       25.49       26.63      1.01 o 
   2   2   8        0.03        0.18      0.21 o 
   3   2   8        3.22        2.42      0.47 o 
   4   2   8        8.27        6.72      1.06 o 
   5   2   8       10.89        7.30      1.08 o 
   6   2   8        0.77        0.33      0.92 o 
   7   2   8        1.28        0.31      0.89 o 
   8   2   8       55.26       52.82      3.14 o 
  -7   3   8        0.16        1.28      0.73 o 
  -6   3   8        4.92        4.71      0.88 o 
  -5   3   8        0.49        0.25      0.55 o 
  -4   3   8       14.80        8.96      0.84 o 
  -3   3   8       20.45       10.18      0.79 o 
  -2   3   8        5.17        2.61      0.34 o 
  -1   3   8        2.29        2.02      0.46 o 
   0   3   8      166.30      161.65      3.18 o 
   1   3   8        0.11        0.81      0.32 o 
   2   3   8      119.65      121.38      2.44 o 
   3   3   8       14.76       13.08      0.73 o 
   4   3   8       30.22       34.66      1.82 o 
   5   3   8        2.87        2.21      0.78 o 
   6   3   8        0.77        0.38      0.85 o 
   7   3   8       23.47       23.60      1.85 o 
   8   3   8       25.93       24.12      2.41 o 
  -6   4   8       12.75       14.44      1.29 o 
  -5   4   8       10.47       11.16      0.98 o 
  -4   4   8        0.53        0.25      0.53 o 
  -3   4   8       13.81       14.79      0.62 o 
  -2   4   8       93.81      102.54      1.99 o 
  -1   4   8       77.73       74.59      3.79 o 
   0   4   8        0.09        0.13      0.39 o 
   1   4   8      650.91      635.07      4.85 o 
   2   4   8        2.59        4.10      0.43 o 
   3   4   8       38.71       38.08      1.08 o 
   4   4   8       54.21       50.59      1.40 o 
   5   4   8        4.02        7.76      1.02 o 
   6   4   8        0.12        0.14      0.98 o 
   7   4   8       12.85       15.93      1.50 o 
   8   4   8       27.48       27.86      2.07 o 
   9   4   8        0.30        1.91      1.61 o 
  -6   5   8        0.44        0.63      0.79 o 
  -5   5   8        6.95        4.74      0.87 o 
  -4   5   8        6.57        6.15      0.82 o 
  -3   5   8        0.00       -0.02      0.59 o 
  -2   5   8       31.18       33.13      1.30 o 
  -1   5   8       10.80        9.60      0.67 o 
   0   5   8       66.25       63.44      1.32 o 
   1   5   8        4.89        6.46      0.48 o 
   2   5   8      136.26      163.00      2.49 o 
   3   5   8       85.02       79.66      1.32 o 
   4   5   8       12.12       12.49      0.61 o 
   5   5   8        5.14        5.02      0.84 o 
   6   5   8       11.50        8.93      1.01 o 
   7   5   8        2.28        2.38      1.32 o 
   8   5   8        3.03        4.40      1.08 o 
   9   5   8        4.35        3.76      1.43 o 
  -5   6   8        1.83        3.75      0.76 o 
  -4   6   8        5.04        2.74      0.74 o 
  -3   6   8        9.07        8.78      0.92 o 
  -2   6   8       33.30       36.75      1.52 o 
  -1   6   8        3.23        3.10      0.78 o 
   0   6   8       51.59       54.77      1.30 o 
   1   6   8      454.26      491.66      4.27 o 
   2   6   8        0.39       -0.30      0.30 o 
   3   6   8        1.50        0.64      0.38 o 
   4   6   8        0.99        0.55      0.30 o 
   5   6   8        7.61        7.64      1.38 o 
   6   6   8        0.03       -0.20      0.99 o 
   7   6   8       14.63       20.22      2.50 o 
   8   6   8        3.63        5.89      1.45 o 
   9   6   8        1.88        3.22      1.18 o 
  -5   7   8       50.29       44.18      1.90 o 
  -4   7   8       68.55       76.48      2.52 o 
  -3   7   8       21.88       21.09      1.35 o 
  -2   7   8        3.19        1.70      0.68 o 
  -1   7   8       67.25       73.32      1.85 o 
   0   7   8        5.32        4.56      0.53 o 
   1   7   8       27.08       34.29      1.24 o 
   2   7   8      179.83      183.63      2.36 o 
   3   7   8       22.94       16.90      0.83 o 
   4   7   8       15.84       13.66      0.73 o 
   5   7   8        8.62       11.01      0.82 o 
   6   7   8        2.34        1.19      0.73 o 
   7   7   8        5.61        7.96      1.49 o 
   8   7   8        6.78        5.99      1.46 o 
   9   7   8        9.00       10.03      1.81 o 
  -4   8   8       19.19       18.42      1.37 o 
  -3   8   8       20.08       25.02      1.47 o 
  -2   8   8        0.14        0.35      0.58 o 
  -1   8   8       88.31       94.25      2.43 o 
   0   8   8       16.46       19.38      1.15 o 
   1   8   8       74.53       74.67      1.98 o 
   2   8   8       16.00       19.47      1.00 o 
   3   8   8       56.04       43.48      1.41 o 
   4   8   8       23.02       20.12      0.91 o 
   5   8   8       77.78       66.90      1.89 o 
   6   8   8        0.00        0.43      0.75 o 
   7   8   8        1.15        2.25      0.87 o 
   8   8   8       34.40       38.01      3.03 o 
   9   8   8        0.60        1.58      1.57 o 
  -3   9   8        1.14        0.39      0.95 o 
  -2   9   8        3.48        3.24      0.80 o 
  -1   9   8        1.27        0.05      0.63 o 
   0   9   8       40.28       38.91      1.55 o 
   1   9   8       62.60       64.13      1.88 o 
   2   9   8        6.29        6.68      0.63 o 
   3   9   8        9.35        7.98      0.64 o 
   4   9   8       52.65       60.22      1.72 o 
   5   9   8       11.46       14.41      0.94 o 
   6   9   8        9.83       11.38      1.10 o 
   7   9   8       43.34       39.43      2.34 o 
   8   9   8       12.49       12.93      1.55 o 
  -2  10   8        0.26        0.31      0.91 o 
  -1  10   8       38.42       37.25      1.90 o 
   0  10   8       11.81       15.53      1.40 o 
   1  10   8        0.01        1.20      0.65 o 
   2  10   8       60.83       64.57      2.21 o 
   3  10   8        0.65       -0.34      0.71 o 
   4  10   8       52.24       57.30      1.78 o 
   5  10   8        0.06       -0.57      0.57 o 
   6  10   8        5.04        7.20      0.83 o 
   7  10   8        2.37        2.29      0.85 o 
   8  10   8       15.79       22.00      1.94 o 
   0  11   8       57.66       53.59      2.28 o 
   1  11   8       13.16       11.53      1.14 o 
   2  11   8       14.05       17.22      1.48 o 
   3  11   8        9.82       12.22      1.14 o 
   4  11   8       20.72       22.03      1.65 o 
   5  11   8       16.56       16.10      1.41 o 
   6  11   8        3.27        2.59      0.75 o 
   7  11   8        0.46       -0.84      0.84 o 
   2  12   8        9.32        7.47      1.21 o 
   3  12   8       22.35       24.64      1.87 o 
   4  12   8        6.05        7.38      1.17 o 
   5  12   8        4.45        2.57      0.84 o 
  -3  -5   9        1.75        1.87      1.03 o 
  -2  -5   9        0.60        1.92      1.05 o 
  -1  -5   9        0.07        0.90      0.77 o 
  -5  -4   9        0.48        0.91      0.83 o 
  -4  -4   9       21.04       19.38      2.14 o 
  -3  -4   9        9.75        6.76      1.16 o 
  -2  -4   9       19.78       22.68      1.71 o 
  -1  -4   9       52.21       57.98      2.56 o 
   0  -4   9       12.77       12.05      1.29 o 
   1  -4   9        2.96        6.21      1.02 o 
   2  -4   9        0.17        0.28      0.86 o 
  -6  -3   9        1.10        1.69      0.97 o 
  -5  -3   9        7.71        4.72      0.96 o 
  -4  -3   9        1.65        3.79      0.86 o 
  -3  -3   9        0.73        0.74      0.72 o 
  -2  -3   9       12.42       10.83      1.02 o 
  -1  -3   9        4.39        6.24      1.01 o 
   0  -3   9      128.54      131.50      3.22 o 
   1  -3   9      105.18      105.62      3.83 o 
   2  -3   9       20.83       21.95      1.82 o 
   3  -3   9        6.88        8.66      1.29 o 
  -6  -2   9        6.74        8.45      1.08 o 
  -5  -2   9        7.87        8.25      0.89 o 
  -4  -2   9        1.30        0.89      0.58 o 
  -3  -2   9       12.17       14.32      1.18 o 
  -2  -2   9        3.65        3.88      0.71 o 
  -1  -2   9       10.68       10.40      0.85 o 
   0  -2   9       19.65       22.11      1.45 o 
   1  -2   9       45.03       43.88      1.94 o 
   2  -2   9       38.00       47.92      1.99 o 
   3  -2   9        3.80        4.64      1.26 o 
   4  -2   9        9.72        8.15      1.23 o 
   5  -2   9       18.39       19.83      1.82 o 
  -6  -1   9       21.53       26.39      1.86 o 
  -5  -1   9        5.19        6.62      1.05 o 
  -4  -1   9        4.32        1.89      0.72 o 
  -3  -1   9       11.57       11.35      1.17 o 
  -2  -1   9       11.70       11.50      1.20 o 
  -1  -1   9        4.53        3.85      1.03 o 
   0  -1   9       12.17       12.44      0.98 o 
   1  -1   9        2.36        2.34      0.69 o 
   2  -1   9        2.00        1.42      0.62 o 
   3  -1   9        3.97        5.58      0.99 o 
   4  -1   9        0.01       -0.08      0.73 o 
   5  -1   9        0.08       -0.56      0.75 o 
   6  -1   9       30.25       28.35      2.32 o 
  -7   0   9        0.06        1.82      1.24 o 
  -6   0   9       26.07       28.36      2.14 o 
  -5   0   9      224.79      227.22      5.83 o 
  -4   0   9      109.82      110.10      2.96 o 
  -3   0   9        0.58        0.69      0.75 o 
  -2   0   9       52.77       57.04      1.87 o 
  -1   0   9       18.75       16.64      1.40 o 
   0   0   9       19.84       22.26      1.47 o 
   1   0   9       17.80       15.84      1.39 o 
   2   0   9        0.10       -0.09      0.51 o 
   3   0   9       43.55       45.14      2.21 o 
   4   0   9       13.17       11.65      1.26 o 
   5   0   9        3.78        1.37      0.72 o 
   6   0   9       18.56       18.50      1.88 o 
  -7   1   9        8.99        9.61      1.55 o 
  -6   1   9        8.56        8.58      1.59 o 
  -5   1   9        0.05        1.33      1.68 o 
  -4   1   9       37.11       30.74      1.56 o 
  -3   1   9        0.05        0.65      0.62 o 
  -2   1   9        7.03        9.83      0.53 o 
  -1   1   9      211.47      209.26      3.49 o 
   0   1   9       39.10       35.05      1.36 o 
   1   1   9        0.01        0.40      0.51 o 
   2   1   9        4.28        4.68      0.48 o 
   3   1   9       38.76       38.22      1.29 o 
   4   1   9       33.15       34.17      1.85 o 
   5   1   9        1.72        2.21      1.01 o 
   6   1   9        4.29        4.83      1.15 o 
   7   1   9       22.06       22.31      2.06 o 
  -6   2   9       21.39       23.52      1.56 o 
  -5   2   9        3.72        3.74      0.81 o 
  -4   2   9       15.83       15.23      1.15 o 
  -3   2   9        4.75        4.74      0.78 o 
  -2   2   9        4.48        3.96      0.57 o 
  -1   2   9        0.07       -0.29      0.29 o 
   0   2   9      372.50      377.73      4.80 o 
   1   2   9      230.88      228.13      3.44 o 
   2   2   9       10.86        6.63      0.44 o 
   3   2   9       65.07       70.69      2.59 o 
   4   2   9       25.25       30.04      1.58 o 
   5   2   9        0.07       -0.45      0.82 o 
   6   2   9        3.96        3.32      1.02 o 
   7   2   9       26.24       25.51      2.11 o 
  -6   3   9       15.61       14.07      1.29 o 
  -5   3   9        0.38       -0.49      0.65 o 
  -4   3   9        4.88        5.25      0.76 o 
  -3   3   9        3.02        6.73      0.71 o 
  -2   3   9       38.71       53.31      1.45 o 
  -1   3   9       38.30       37.80      1.43 o 
   0   3   9        0.02       -0.39      0.39 o 
   1   3   9        1.64        1.27      0.57 o 
   2   3   9      214.09      212.90      2.96 o 
   3   3   9       76.23       74.93      2.15 o 
   4   3   9       59.28       54.69      3.15 o 
   5   3   9        0.05       -0.06      0.73 o 
   6   3   9        8.09        6.61      1.21 o 
   7   3   9       25.01       23.93      1.97 o 
   8   3   9       20.95       23.14      2.08 o 
  -6   4   9       37.83       35.63      1.91 o 
  -5   4   9        6.74        4.51      0.73 o 
  -4   4   9       31.07       32.17      1.46 o 
  -3   4   9       23.84       28.64      1.32 o 
  -2   4   9       47.97       45.35      1.37 o 
  -1   4   9       31.50       30.07      1.24 o 
   0   4   9      226.91      219.41      3.44 o 
   1   4   9      440.75      460.42      4.46 o 
   2   4   9       41.66       38.03      1.23 o 
   3   4   9        1.30        0.77      0.33 o 
   4   4   9       12.58        9.80      1.54 o 
   5   4   9       21.38       23.18      1.67 o 
   6   4   9       11.17       10.36      1.22 o 
   7   4   9       10.37        9.93      1.32 o 
   8   4   9       75.24       90.55      4.82 o 
  -6   5   9        3.58        1.62      0.96 o 
  -5   5   9        0.71        0.31      0.56 o 
  -4   5   9       35.45       31.91      1.50 o 
  -3   5   9       57.14       60.31      2.22 o 
  -2   5   9       40.74       32.61      1.74 o 
  -1   5   9       36.32       39.59      1.22 o 
   0   5   9      170.37      175.02      2.12 o 
   1   5   9      426.83      429.44      3.62 o 
   2   5   9       77.30       76.83      1.66 o 
   3   5   9       90.70       92.29      2.03 o 
   4   5   9       10.24       11.45      1.04 o 
   5   5   9       54.03       56.80      2.27 o 
   6   5   9        1.73        1.36      1.12 o 
   7   5   9        2.48        5.46      1.50 o 
   8   5   9       13.68       11.60      2.00 o 
  -5   6   9        6.31        5.04      0.85 o 
  -4   6   9       27.44       26.94      1.55 o 
  -3   6   9        0.71        0.53      0.63 o 
  -2   6   9       25.18       19.92      1.00 o 
  -1   6   9       92.78       99.00      1.97 o 
   0   6   9       28.59       27.06      1.03 o 
   1   6   9       35.10       33.94      1.03 o 
   2   6   9       96.44      104.32      2.09 o 
   3   6   9       32.79       27.01      1.26 o 
   4   6   9        8.56        8.63      0.87 o 
   5   6   9        0.13        0.46      0.98 o 
   6   6   9        0.46        1.45      1.43 o 
   7   6   9        8.47        6.81      1.90 o 
   8   6   9       13.67       14.58      2.09 o 
  -4   7   9        9.98       11.23      1.12 o 
  -3   7   9        4.16        3.70      1.00 o 
  -2   7   9        0.71       -0.03      0.48 o 
  -1   7   9       71.38       69.42      1.69 o 
   0   7   9      396.43      405.66      6.63 o 
   1   7   9      181.46      194.34      2.89 o 
   2   7   9      147.45      132.92      2.45 o 
   3   7   9       51.10       54.30      1.96 o 
   4   7   9       30.76       29.45      1.11 o 
   5   7   9       73.31       62.03      3.19 o 
   6   7   9       35.55       39.83      4.38 o 
   7   7   9        8.10        3.85      1.32 o 
   8   7   9        6.18        3.35      1.20 o 
  -4   8   9       46.18       53.54      2.64 o 
  -3   8   9       20.31       19.23      1.58 o 
  -2   8   9        0.31        1.27      0.85 o 
  -1   8   9        5.24        7.39      0.95 o 
   0   8   9        6.14        5.03      0.86 o 
   1   8   9       58.16       55.07      1.63 o 
   2   8   9       89.29       76.28      1.81 o 
   3   8   9       18.13       17.50      0.91 o 
   4   8   9        6.03        6.69      0.69 o 
   5   8   9       72.91       69.00      2.46 o 
   6   8   9        3.86        4.13      1.00 o 
   7   8   9        2.87        3.37      1.13 o 
   8   8   9        3.02        2.82      1.19 o 
  -3   9   9       16.41       23.05      1.85 o 
  -2   9   9        3.31        6.33      1.13 o 
  -1   9   9       30.61       28.00      1.46 o 
   0   9   9       31.78       29.69      1.42 o 
   1   9   9       48.12       48.62      1.72 o 
   2   9   9       14.71        8.58      0.71 o 
   3   9   9       10.23       10.84      0.77 o 
   4   9   9        8.79        7.56      0.77 o 
   5   9   9        1.82        1.68      0.68 o 
   6   9   9        0.68        1.77      0.75 o 
   7   9   9       10.96       13.58      1.48 o 
   8   9   9        1.44        2.76      1.66 o 
  -1  10   9        3.61        3.44      0.84 o 
   0  10   9       11.49       10.45      1.09 o 
   1  10   9       57.02       54.72      2.16 o 
   2  10   9        0.70        0.43      0.56 o 
   3  10   9        0.52       -0.09      0.45 o 
   4  10   9       33.58       34.79      1.49 o 
   5  10   9        0.78        0.04      0.56 o 
   6  10   9        3.21        2.02      0.65 o 
   7  10   9        0.00       -0.55      0.84 o 
   0  11   9        9.36       14.17      1.28 o 
   1  11   9        0.70        2.13      0.74 o 
   2  11   9        0.28        0.45      0.62 o 
   3  11   9       11.82       14.89      1.41 o 
   4  11   9        2.14        2.43      0.77 o 
   5  11   9        0.44        0.21      0.69 o 
   6  11   9        0.02        1.31      0.78 o 
  -2  -4  10        0.92       -0.02      0.87 o 
  -1  -4  10       18.86       25.55      1.86 o 
  -4  -3  10        2.03        4.32      0.88 o 
  -3  -3  10       11.52       15.35      1.80 o 
  -2  -3  10        0.52       -0.65      0.85 o 
  -1  -3  10        0.10        0.93      0.80 o 
   0  -3  10       37.64       38.63      2.12 o 
   1  -3  10        3.52        6.11      1.23 o 
   2  -3  10        2.76        3.95      1.08 o 
  -5  -2  10        1.27        0.85      0.67 o 
  -4  -2  10        2.01        1.49      0.73 o 
  -3  -2  10        9.69       10.05      1.08 o 
  -2  -2  10        0.27       -0.44      1.02 o 
  -1  -2  10        8.18        5.83      0.99 o 
   0  -2  10       70.71       81.20      2.55 o 
   1  -2  10       73.22       75.47      2.66 o 
   2  -2  10        3.83        0.22      1.08 o 
   3  -2  10        0.01       -0.43      0.91 o 
  -5  -1  10        0.75        0.30      0.73 o 
  -4  -1  10        0.69        1.37      0.80 o 
  -3  -1  10        0.12        0.73      0.92 o 
  -2  -1  10        0.01       -0.03      0.79 o 
  -1  -1  10        6.97        6.27      0.86 o 
   0  -1  10       32.41       32.81      1.98 o 
   1  -1  10       66.25       74.81      3.73 o 
   2  -1  10        8.05        4.43      1.26 o 
   3  -1  10        0.12       -0.89      0.89 o 
   4  -1  10        0.00       -0.41      0.94 o 
   5  -1  10        0.19       -1.19      2.12 o 
  -6   0  10        6.86        6.10      1.41 o 
  -5   0  10       87.62       88.96      2.86 o 
  -4   0  10        0.06        0.17      0.66 o 
  -3   0  10       11.32        9.33      1.15 o 
  -2   0  10       35.93       38.42      1.64 o 
  -1   0  10       27.43       30.14      1.65 o 
   0   0  10      110.16      117.43      4.48 o 
   1   0  10      109.70      116.73      3.01 o 
   2   0  10        0.08       -0.18      0.80 o 
   3   0  10        0.24        0.35      0.80 o 
   4   0  10       17.57       20.74      2.23 o 
   5   0  10        2.78        2.49      1.22 o 
  -6   1  10       40.98       48.11      2.91 o 
  -5   1  10        1.44        2.88      1.22 o 
  -4   1  10      105.69      107.44      2.99 o 
  -3   1  10        8.64       12.36      1.31 o 
  -2   1  10       36.19       28.94      1.25 o 
  -1   1  10       20.17       21.01      1.19 o 
   0   1  10        4.98        5.24      0.77 o 
   1   1  10       79.30       77.62      2.04 o 
   2   1  10      181.56      180.98      3.49 o 
   3   1  10        0.00       -0.02      0.63 o 
   4   1  10        3.48        4.26      1.40 o 
   5   1  10       13.03       13.61      2.00 o 
   6   1  10       22.49       24.81      2.12 o 
  -6   2  10        1.74        2.80      0.82 o 
  -5   2  10       30.47       32.49      2.05 o 
  -4   2  10        0.55        1.41      0.69 o 
  -3   2  10        0.33        0.62      0.68 o 
  -2   2  10       11.50        9.84      0.76 o 
  -1   2  10        9.77        9.44      0.83 o 
   0   2  10       15.13       14.51      1.01 o 
   1   2  10        0.96        0.62      0.67 o 
   2   2  10        3.15        3.29      0.91 o 
   3   2  10      109.71      105.65      4.79 o 
   4   2  10        1.13        2.21      1.12 o 
   5   2  10        0.00        0.34      1.01 o 
   6   2  10       70.33       71.63      3.32 o 
   7   2  10       26.31       27.67      2.75 o 
  -6   3  10        0.80        0.45      0.75 o 
  -5   3  10        0.01        0.06      0.71 o 
  -4   3  10       45.64       40.73      1.68 o 
  -3   3  10        2.60        5.37      0.81 o 
  -2   3  10       12.96        7.31      0.78 o 
  -1   3  10       98.18      115.10      2.28 o 
   0   3  10      163.04      165.61      4.97 o 
   1   3  10      266.39      271.18      4.42 o 
   2   3  10        4.60        3.30      0.58 o 
   3   3  10        0.43       -0.07      0.73 o 
   4   3  10      104.61      119.70      4.89 o 
   5   3  10        7.70        7.57      3.19 o 
   6   3  10        8.46       10.22      1.93 o 
   7   3  10       40.15       37.83      2.53 o 
  -5   4  10        0.39        0.10      0.69 o 
  -4   4  10        0.92        1.65      0.71 o 
  -3   4  10       33.67       28.52      1.37 o 
  -2   4  10       17.23       21.62      1.18 o 
  -1   4  10       34.27       32.45      1.32 o 
   0   4  10       23.39       23.77      1.07 o 
   1   4  10      245.72      253.52      4.26 o 
   2   4  10        0.40       -0.73      0.76 o 
   3   4  10       26.77       19.43      1.48 o 
   4   4  10        6.40        8.86      1.48 o 
   5   4  10       73.26       59.72      3.58 o 
   6   4  10       15.19        9.56      1.69 o 
   7   4  10        4.64        6.66      2.67 o 
  -5   5  10        1.12        1.47      0.83 o 
  -4   5  10        3.87        4.86      0.73 o 
  -3   5  10       38.94       36.45      1.70 o 
  -2   5  10       58.71       64.76      2.12 o 
  -1   5  10       71.16       81.69      1.90 o 
   0   5  10      365.45      393.59      5.21 o 
   1   5  10       43.42       38.21      1.54 o 
   2   5  10       64.83       63.45      2.06 o 
   3   5  10        2.06        1.97      0.78 o 
   4   5  10      109.83      107.03      4.40 o 
   5   5  10        0.31        0.49      1.44 o 
   6   5  10        9.53       10.51      1.71 o 
   7   5  10        7.17        8.52      1.77 o 
   8   5  10        1.05        4.40      1.52 o 
  -4   6  10       31.16       34.67      1.65 o 
  -3   6  10        1.58        2.94      0.98 o 
  -2   6  10       26.34       33.60      1.58 o 
  -1   6  10       17.58       15.72      0.86 o 
   0   6  10       52.49       48.98      1.75 o 
   1   6  10       12.55       15.01      1.04 o 
   2   6  10      275.39      271.67      4.28 o 
   3   6  10       42.03       33.84      1.74 o 
   4   6  10       26.69       22.15      1.50 o 
   5   6  10        8.48        4.42      1.57 o 
   6   6  10       67.52       65.57      3.81 o 
   7   6  10        1.89        0.74      1.49 o 
   8   6  10        4.50        4.71      1.50 o 
  -4   7  10       11.69        9.55      1.29 o 
  -3   7  10        5.83        5.12      0.98 o 
  -2   7  10        1.24        2.30      0.95 o 
  -1   7  10       47.79       47.66      1.69 o 
   0   7  10        0.04       -0.20      0.53 o 
   1   7  10        1.54        0.45      0.56 o 
   2   7  10       49.84       58.60      1.94 o 
   3   7  10       31.16       28.66      1.21 o 
   4   7  10       26.85       25.39      1.44 o 
   5   7  10        4.46        5.84      1.28 o 
   6   7  10       14.87        8.66      1.62 o 
   7   7  10        5.63        7.06      1.57 o 
   8   7  10        0.09        0.41      1.16 o 
  -3   8  10       20.31       29.85      2.00 o 
  -2   8  10        0.09        0.39      0.76 o 
  -1   8  10       25.23       21.88      1.25 o 
   0   8  10        2.22        2.24      0.63 o 
   1   8  10        3.35        2.19      0.60 o 
   2   8  10        0.36       -0.45      0.45 o 
   3   8  10       19.95       19.16      0.95 o 
   4   8  10      102.59       96.32      2.62 o 
   5   8  10        1.76        0.54      0.72 o 
   6   8  10        9.94       14.42      1.91 o 
   7   8  10       14.46       15.40      2.05 o 
   8   8  10        0.93        0.59      1.29 o 
  -2   9  10        1.44        2.59      0.83 o 
  -1   9  10        0.20        0.11      0.84 o 
   0   9  10        7.84        6.89      0.74 o 
   1   9  10       48.30       42.42      1.53 o 
   2   9  10       19.56       20.43      0.99 o 
   3   9  10        3.00        1.50      0.50 o 
   4   9  10       13.43       11.18      1.20 o 
   5   9  10        8.41       12.85      1.21 o 
   6   9  10        0.65       -0.88      0.88 o 
   7   9  10        3.62        4.21      1.37 o 
  -1  10  10        0.21        1.53      0.93 o 
   0  10  10        4.11        3.66      0.80 o 
   1  10  10       27.03       27.38      1.61 o 
   2  10  10        0.82       -0.12      0.61 o 
   3  10  10       23.75       19.47      1.08 o 
   4  10  10        4.70        3.89      0.74 o 
   5  10  10       21.97       23.87      1.47 o 
   6  10  10        2.51        1.43      0.98 o 
   7  10  10        7.69        9.11      1.45 o 
   1  11  10        6.54       10.01      1.10 o 
   2  11  10        4.39        4.39      1.15 o 
   3  11  10        2.71        0.82      0.66 o 
   4  11  10        0.02        0.75      0.67 o 
   5  11  10        4.72        4.08      0.91 o 
  -3  -2  11       20.72       25.71      1.91 o 
  -2  -2  11        3.35        1.57      1.64 o 
  -1  -2  11       27.86       29.48      1.92 o 
   0  -2  11       18.24       20.17      1.66 o 
   1  -2  11       24.10       24.10      2.20 o 
  -4  -1  11       16.56       17.78      1.45 o 
  -3  -1  11        8.43        7.03      1.14 o 
  -2  -1  11        4.99        5.41      1.08 o 
  -1  -1  11       14.15       14.56      1.23 o 
   0  -1  11       78.68       77.48      2.72 o 
   1  -1  11        2.58        3.36      1.01 o 
   2  -1  11       47.49       53.34      2.73 o 
   3  -1  11        1.49        4.67      1.50 o 
  -4   0  11        1.90        1.96      0.77 o 
  -3   0  11        6.58        7.09      1.15 o 
  -2   0  11        6.06        5.98      1.40 o 
  -1   0  11       20.36       22.23      1.37 o 
   0   0  11        8.05        6.59      1.00 o 
   1   0  11      119.47      137.83      5.81 o 
   2   0  11       16.08       16.65      1.59 o 
   3   0  11        0.34        2.22      4.06 o 
   4   0  11        0.37        2.14      1.31 o 
  -5   1  11       19.19       13.82      1.57 o 
  -4   1  11       19.00       24.76      1.61 o 
  -3   1  11        1.63        0.76      0.70 o 
  -2   1  11        0.99        0.43      0.60 o 
  -1   1  11       41.27       44.03      1.74 o 
   0   1  11      100.75      106.86      2.65 o 
   1   1  11       14.07       15.55      1.27 o 
   2   1  11        8.99        8.03      3.64 o 
   3   1  11        7.60       11.11      1.88 o 
   4   1  11       59.59       63.39      3.91 o 
   5   1  11        1.23        2.33      3.14 o 
  -5   2  11       48.14       44.99      2.50 o 
  -4   2  11        8.65       12.85      1.46 o 
  -3   2  11        9.62       10.91      0.98 o 
  -2   2  11        0.81        0.36      0.62 o 
  -1   2  11        6.02        5.74      0.76 o 
   0   2  11       24.86       25.38      1.30 o 
   1   2  11       92.94       92.35      2.33 o 
   2   2  11        0.02       -0.26      0.76 o 
   3   2  11        0.06       -1.25      1.25 o 
   4   2  11        8.88        7.91      1.66 o 
   5   2  11       26.37       22.69      2.52 o 
   6   2  11        4.43        6.64      1.66 o 
  -5   3  11        5.35        2.41      0.79 o 
  -4   3  11       42.30       48.16      2.98 o 
  -3   3  11        0.02       -0.25      0.80 o 
  -2   3  11        0.02        0.25      0.55 o 
  -1   3  11        1.17        3.48      0.83 o 
   0   3  11       57.42       65.60      1.89 o 
   1   3  11       10.29       11.90      1.09 o 
   2   3  11        2.36        0.60      0.76 o 
   3   3  11       30.16       29.26      2.52 o 
   4   3  11        0.23       -0.15      2.16 o 
   5   3  11        2.68        1.39      1.10 o 
   6   3  11        1.51        2.34      1.42 o 
  -4   4  11       15.30       16.44      1.38 o 
  -3   4  11        8.83        9.81      0.92 o 
  -2   4  11        8.47       10.59      1.05 o 
  -1   4  11       66.55       62.29      2.13 o 
   0   4  11       40.73       42.96      2.25 o 
   1   4  11       15.40       17.57      1.71 o 
   2   4  11       13.54        6.63      1.04 o 
   3   4  11       23.43       24.65      2.13 o 
   4   4  11       27.11       30.06      2.58 o 
   5   4  11       11.85        8.09      1.59 o 
   6   4  11       12.29       11.26      1.95 o 
   7   4  11        4.59        1.84      1.21 o 
  -4   5  11        1.61        0.75      0.58 o 
  -3   5  11        0.06        1.06      0.60 o 
  -2   5  11        2.62        1.34      0.54 o 
  -1   5  11        4.62        1.37      0.56 o 
   0   5  11       55.09       43.74      1.77 o 
   1   5  11       51.05       50.30      1.92 o 
   2   5  11       12.26        9.15      0.88 o 
   3   5  11        1.47       -0.15      1.26 o 
   4   5  11       16.00       11.63      1.72 o 
   5   5  11        3.71        5.54      1.48 o 
   6   5  11        0.04        0.27      1.21 o 
   7   5  11        4.92        4.45      1.46 o 
  -4   6  11        6.51        3.51      0.88 o 
  -3   6  11        0.00       -0.34      1.03 o 
  -2   6  11        1.44        1.09      0.74 o 
  -1   6  11        1.89        4.64      0.83 o 
   0   6  11       12.71       14.63      1.04 o 
   1   6  11       19.84       22.46      1.25 o 
   2   6  11       77.12       65.75      2.25 o 
   3   6  11       10.83       10.76      1.21 o 
   4   6  11       34.50       30.93      2.61 o 
   5   6  11       34.47       34.20      2.83 o 
   6   6  11        0.62       -0.03      1.11 o 
   7   6  11        0.39       -0.79      1.04 o 
  -3   7  11        0.12       -0.56      0.91 o 
  -2   7  11        1.08        0.79      0.95 o 
  -1   7  11        0.31        0.08      0.66 o 
   0   7  11        0.05        0.67      0.77 o 
   1   7  11        0.01       -0.30      0.62 o 
   2   7  11        1.26        1.23      0.68 o 
   3   7  11       30.58       36.10      1.74 o 
   4   7  11       21.42       14.47      1.93 o 
   5   7  11        7.06        2.77      1.13 o 
   6   7  11        3.76        4.06      1.43 o 
   7   7  11        1.28        1.49      1.26 o 
  -2   8  11        0.64        0.42      0.78 o 
  -1   8  11       20.45       19.76      1.44 o 
   0   8  11        2.89        3.07      0.86 o 
   1   8  11        1.73        1.86      0.75 o 
   2   8  11        9.05        9.74      1.06 o 
   3   8  11        6.96        7.32      0.84 o 
   4   8  11        5.27        5.11      1.01 o 
   5   8  11        2.69        2.80      1.22 o 
   6   8  11        0.02       -0.16      1.33 o 
   7   8  11        4.57        5.70      1.50 o 
  -1   9  11        7.70        7.42      0.99 o 
   0   9  11        4.32        5.27      0.98 o 
   1   9  11        9.48        8.30      0.88 o 
   2   9  11        1.79        0.35      0.71 o 
   3   9  11        4.68        5.22      0.94 o 
   4   9  11        1.09        1.21      1.06 o 
   5   9  11        3.54        2.67      0.93 o 
   6   9  11        0.00       -1.03      1.13 o 
   0  10  11        3.26        2.12      0.88 o 
   1  10  11        6.48        6.39      0.96 o 
   2  10  11        0.04       -0.55      0.55 o 
   3  10  11        5.69        6.01      0.81 o 
   4  10  11       27.52       25.37      1.74 o 
   5  10  11        0.03        0.60      0.76 o 
   6  10  11        2.57        1.13      0.90 o 
  -1  -1  12        0.76       -0.14      1.14 o 
   0  -1  12        6.41        9.63      1.24 o 
  -3   0  12        0.22        0.05      0.86 o 
  -2   0  12        0.82        0.35      0.80 o 
  -1   0  12       24.07       23.42      2.01 o 
   0   0  12        8.67        8.56      1.23 o 
   1   0  12        0.01       -1.37      1.37 o 
   2   0  12       37.12       36.44      6.68 o 
  -3   1  12        1.23        1.00      0.72 o 
  -2   1  12        0.69        0.41      0.79 o 
  -1   1  12       13.32       11.37      1.49 o 
   0   1  12       35.69       37.85      2.33 o 
   1   1  12        1.57        2.67      1.79 o 
   2   1  12        1.67        1.20      1.07 o 
   3   1  12       11.87       11.40      2.73 o 
   4   1  12        3.58        5.93      2.76 o 
  -4   2  12       48.37       57.37      2.47 o 
  -3   2  12       11.85       13.42      1.14 o 
  -2   2  12        1.51        1.00      0.86 o 
  -1   2  12        0.19       -0.84      0.84 o 
   0   2  12       27.29       25.44      1.91 o 
   1   2  12       16.93       20.34      2.22 o 
   2   2  12        0.28        1.24      1.21 o 
   3   2  12       15.29       16.77      2.07 o 
   4   2  12        1.52        1.59      1.23 o 
  -4   3  12       13.63       12.12      1.69 o 
  -3   3  12       15.07       16.54      1.39 o 
  -2   3  12        0.03        0.81      0.63 o 
  -1   3  12        0.06        0.33      1.44 o 
   0   3  12       72.38       60.02      2.60 o 
   1   3  12        1.20        0.52      0.94 o 
   2   3  12        2.78        1.90      1.10 o 
   3   3  12        0.36       -1.47      1.47 o 
   4   3  12        4.95        7.73      1.66 o 
   5   3  12        5.32        2.72      1.24 o 
  -3   4  12        2.07        2.11      0.86 o 
  -2   4  12        0.04       -0.29      0.94 o 
  -1   4  12        0.56        0.24      0.85 o 
   0   4  12        8.86       10.81      1.10 o 
   1   4  12       39.07       33.82      2.13 o 
   2   4  12        0.40       -0.22      0.94 o 
   3   4  12        0.13       -0.88      0.88 o 
   4   4  12        6.82       12.05      1.83 o 
   5   4  12        0.40        0.13      1.18 o 
   6   4  12        1.55        0.84      1.13 o 
  -3   5  12        0.61       -0.08      0.79 o 
  -2   5  12        1.13        1.15      0.82 o 
  -1   5  12       13.00       19.74      2.45 o 
   0   5  12        3.82        5.81      0.96 o 
   1   5  12        1.28        1.83      0.83 o 
   2   5  12       24.46       22.03      1.73 o 
   3   5  12        8.66        6.86      1.08 o 
   4   5  12       14.89       19.47      2.24 o 
   5   5  12        7.63        4.91      1.37 o 
   6   5  12        2.19        2.24      1.30 o 
  -3   6  12        3.54        1.08      0.83 o 
  -2   6  12       21.52       20.06      1.71 o 
  -1   6  12        9.47        7.95      1.14 o 
   0   6  12        7.86        7.12      1.04 o 
   1   6  12        0.82        0.54      0.80 o 
   2   6  12       15.83        9.40      1.26 o 
   3   6  12       10.21        9.63      1.21 o 
   4   6  12        0.06        0.41      1.09 o 
   5   6  12        0.50        1.62      1.22 o 
   6   6  12        0.92        2.07      1.30 o 
  -2   7  12       16.40       16.57      1.62 o 
  -1   7  12        0.00        0.93      0.90 o 
   0   7  12        2.63        2.80      1.05 o 
   1   7  12        7.86       10.57      1.15 o 
   2   7  12       38.56       38.56      1.88 o 
   3   7  12       56.19       55.90      2.61 o 
   4   7  12        3.01        3.25      1.27 o 
   5   7  12        0.20        0.82      1.04 o 
   6   7  12        1.76        1.71      1.08 o 
  -1   8  12       41.09       44.07      2.08 o 
   0   8  12        0.83        1.59      0.68 o 
   1   8  12        1.58        0.62      0.60 o 
   2   8  12        7.35       10.40      1.12 o 
   3   8  12        6.18        3.65      1.11 o 
   4   8  12        0.73        0.23      1.12 o 
   5   8  12        7.04        6.30      1.58 o 
   6   8  12        4.10        5.60      1.54 o 
   0   9  12        0.41        0.23      0.71 o 
   1   9  12       10.86       10.18      0.95 o 
   2   9  12       12.68       13.29      1.13 o 
   3   9  12       27.91       25.49      1.73 o 
   4   9  12        1.96        1.85      0.84 o 
   5   9  12        1.21       -0.11      0.87 o 
   2  10  12        1.97        0.72      0.85 o 
   3  10  12       14.62       10.92      1.44 o 
   4  10  12        3.17        3.80      0.92 o 
   0   1  13        0.13       -0.62      1.25 o 
  -1   2  13        6.88        6.55      1.94 o 
   0   2  13        0.62        2.39      1.34 o 
   1   2  13        0.53        0.99      0.93 o 
   2   2  13        3.79        2.83      1.17 o 
  -2   3  13        5.19        7.47      1.30 o 
  -1   3  13        4.08        2.55      1.17 o 
   0   3  13        8.05       11.84      3.96 o 
   1   3  13        1.61        1.53      0.86 o 
   2   3  13        3.01        3.29      1.07 o 
   3   3  13       19.92       20.01      3.10 o 
  -2   4  13        0.03       -0.48      0.98 o 
  -1   4  13        1.22        0.86      1.28 o 
   0   4  13        0.03        2.14      1.20 o 
   1   4  13       15.50       15.44      1.61 o 
   2   4  13        0.50       -0.49      0.85 o 
   3   4  13        0.13        0.40      1.06 o 
   4   4  13       17.81       12.92      2.10 o 
  -2   5  13        7.26        5.10      1.26 o 
  -1   5  13        6.06        4.66      1.73 o 
   0   5  13        0.13        1.47      1.31 o 
   1   5  13        1.81       -0.10      0.79 o 
   2   5  13       25.67       22.79      1.83 o 
   3   5  13        0.10       -1.36      1.36 o 
   4   5  13        3.52        5.74      1.77 o 
  -1   6  13        4.26        3.35      1.50 o 
   0   6  13        2.28        2.12      1.99 o 
   1   6  13        2.01        0.50      0.90 o 
   2   6  13       28.43       29.80      2.12 o 
   3   6  13        2.60       -0.87      1.51 o 
   4   6  13        3.45        1.59      1.74 o 
   0   7  13        4.09        4.93      1.68 o 
   1   7  13       17.63       21.30      1.84 o 
   2   7  13       23.99       19.70      1.77 o 
   3   7  13       30.94       24.75      2.51 o 
   4   7  13        0.20        1.20      1.41 o 
   1   8  13        0.01        0.28      0.96 o 
   2   8  13       12.85       13.32      2.19 o 
   3   8  13       10.18        5.69      2.86 o 
   4   8  13        0.01        1.22      2.21 o 
                                                 
